# Supplementary material for: Variant PCGF1-PRC1 links PRC2 recruitment with differentiation-associated transcriptional inactivation at target genes
Source: Nat Commun. 2021 Sep 9;12:5341. doi: 10.1038/s41467-021-24894-z (PMC8429492; doi:10.1038/s41467-021-24894-z)
Supplement: Supplementary file 4 — Supplementary Data1 [file 41467_2021_24894_MOESM4_ESM.xlsx]

## Sheet: Group1
1700012D01Rik
1700067K01Rik
2210011C24Rik
2510009E07Rik
2700081O15Rik
2810410L24Rik
5930412G12Rik
6030419C18Rik
9530082P21Rik
A930004D18Rik
Adamts8
Ajap1
Ap1b1
Apba2
Arhgef26
B3gnt9
B9d2
Barhl1
Bcl6
C2cd2l
Cdkn2a
Chrnb1
Chst11
Chst8
Ckb
Col13a1
Csmd1
Ctif
Cyr61
Ddn
Dleu2
Epb41l4b
Erbin
Extl1
Fam181b
Fam78a
Fbxl8
Fbxo2
Fbxo44
Fgf11
Flrt2
Fos
Fosl2
Foxo6
Frat1
Fzd10
G630025P09Rik
Gab1
Gabbr2
Gadd45b
Gas2l1
Gli2
Gm12610
Gm53
Gpat3
Grik3
Grin1os
H2afy2
Hic1
Hoxc12
Hoxc13
Hsf4
Hunk
Insm2
Itpka
Jdp2
Jun
Kcnc1
Kdelr3
Kirrel3
Klf4
L3mbtl3
Lrrc26
Mapt
Med12l
Mex3b
Mgat4b
Mir1199
Mir124a-1
Mir124a-1hg
Mir132
Mir135b
Mir193a
Mir212
Mir3078
Mir671
Mir6919
Mir6991
Mir8111
Mmp15
Mras
Mt1
Mt2
Nab2
Ndufa4l2
Nefh
Nes
Neto1
Nfil3
Ngfr
Nkx1-2
Nol3
Nol4l
Nr5a2
Ntn1
Nxph4
Olfm2
Otop1
Ovca2
Palm3
Pcdha10
Pcdha11
Pcdha12
Pcdha8
Pcdha9
Pcdhgc3
Pcdhgc4
Pde8a
Pdgfa
Peg12
Pgr
Pik3c2b
Ppargc1b
Ppp1r16b
Ppp1r9b
Prdm14
Prmt8
Ptrf
Rasl10a
Rps6ka4
Rreb1
Samd5
Sema5b
Shisa8
Skida1
Slc30a2
Slc6a20a
Slc6a5
Slit2
Smarcd3
Socs3
Syt2
Tbx3
Tbx3os2
Tead4
Tfap2c
Tfap2d
Tgfb1
Tgfb2
Tmem102
Tmem210
Tnrc18
Tradd
Trmt61a
Tshz1
Vegfa
Wnt2b
Zadh2
Zbtb10
Zc3hav1
Zfp362
Zfp36l1
Zfp800
Zfyve28

## Sheet: Group2
1010001N08Rik
1110032F04Rik
1110038B12Rik
1500004A13Rik
1600029O15Rik
1700001F09Rik
1700003D09Rik
1700022H16Rik
1700024P04Rik
1700030F04Rik
1700039E22Rik
1700047I17Rik2
1700067P10Rik
1700092C10Rik
1700095A21Rik
1700125G02Rik
2210409E12Rik
2310009B15Rik
2410017I17Rik
2410141K09Rik
2610005L07Rik
2610016A17Rik
2610027K06Rik
2610316D01Rik
2700054A10Rik
2700069I18Rik
2810032G03Rik
2810405F15Rik
2810459M11Rik
2900005J15Rik
2900092D14Rik
3110039M20Rik
3110070M22Rik
3110082J24Rik
3300002I08Rik
4833428L15Rik
4930412O13Rik
4930426D05Rik
4930467E23Rik
4930488B22Rik
4930550C17Rik
4930557F10Rik
4930572O03Rik
4930586N03Rik
4930592I03Rik
4932441J04Rik
4933406I18Rik
4933438K21Rik
5031410I06Rik
5033428I22Rik
5730488B01Rik
5830417I10Rik
5930403L14Rik
6430503K07Rik
6430706D22Rik
6530402F18Rik
6720489N17Rik
6820431F20Rik
9030025P20Rik
9030612E09Rik
9130019O22Rik
9130024F11Rik
9230102O04Rik
9330159M07Rik
9330179D12Rik
9430021M05Rik
9430037G07Rik
9530036O11Rik
9530059O14Rik
A230070E04Rik
A230077H06Rik
A330008L17Rik
A330074K22Rik
A530032D15Rik
A630089N07Rik
A730006G06Rik
A730008H23Rik
A730056A06Rik
A830082K12Rik
AA388235
AI115009
AI314180
AI464131
AI606473
AI646519
AU022754
AW011738
Aatf
Abcg2
Abhd15
Abhd6
Actr5
Adam33
Adamts1
Adamts2
Adamts5
Adamtsl3
Adamtsl5
Adcy5
Adcy8
Adgra2
Adgrb1
Adgrb2
Adgrl3
Adm
Ado
Adora1
Adra1a
Adra1d
Adra2a
Adra2b
Adra2c
Adrb1
Agap2
Agrn
Aida
Aim1
Ak5
Akt1
Aldh1a2
Alms1-ps2
Aloxe3
Alpk1
Alx1
Alx3
Alx4
Amer2
Amn
Amy2a2
Amy2a3
Amy2a4
Amy2a5
Ankrd33b
Ankrd34a
Ankrd34b
Ankrd63
Ap5b1
Apol7b
Apol7e
Apol9b
Aqp2
Aqp5
Arg2
Arhgap31
Arhgap9
Arid3a
Arid3c
Arx
Ascl1
Ascl2
Asic4
Aspdh
Atf3
Atoh1
Atoh8
Atxn1
Avp
B130024G19Rik
B230323A14Rik
B3gat2
B3gnt3
B4galnt1
B4galnt2
B830017H08Rik
BC021767
BC107364
Bahcc1
Bahd1
Barhl2
Barx1
Barx2
Baz1a
Bcan
Bcl11b
Bean1
Bglap
Bglap2
Bglap3
Bhlha9
Bhlhe22
Bhlhe23
Bhlhe41
Bmi1
Bmp1
Bmp2
Bmp4
Bmp6
Bmp7
Bnc1
Brox
Bsx
Btbd17
Bub3
C130021I20Rik
C130026I21Rik
C130071C03Rik
C1ql1
C1ql2
C1ql3
C1ql4
C1qtnf4
C1s1
C2cd4d
Cabp7
Cacna1g
Cacna1i
Cacna2d3
Cacnb4
Cacng4
Camk2b
Car10
Car15
Car7
Casz1
Catsperz
Cbln1
Cbln2
Cbr1
Cbx4
Cbx8
Ccdc177
Ccnd2
Ccno
Ccr10
Cd14
Cd151
Cd244
Cd24a
Cd300ld4
Cd300ld5
Cdc20b
Cdh11
Cdh2
Cdh22
Cdh23
Cdh3
Cdh8
Cdk5r2
Cdk6
Cdkn1c
Cdkn2c
Cdx2
Cebpa
Cecr6
Cerk
Chat
Chd3
Chd3os
Chrd
Chst2
Cilp2
Cited1
Clcn4
Cnih3
Cnnm1
Cntfr
Cntnap1
Coasy
Cobll1
Coch
Coil
Col12a1
Col14a1
Col27a1
Col2a1
Col4a1
Col4a2
Commd3
Comp
Corin
Cpeb1
Cpeb2
Cphx1
Cphx2
Cphx3
Cpne5
Cpne7
Crabp1
Crhr1
Crlf1
Crnde
Cryba2
Csmd2
Csprs
Cxcr4
Cyp1b1
Cyp21a1
Cyp24a1
Cyp26a1
Cyp26b1
Cyp26c1
Cyp3a41a
Cyp3a41b
D030025P21Rik
D430036J16Rik
D430041D05Rik
D930020B18Rik
D930032P07Rik
Dach1
Dapk3
Dbx1
Defa2
Defa20
Defa32
Defa33
Dgat1
Dgat2
Dgcr14
Dhh
Dio3
Dio3os
Dlgap2
Dlk1
Dlk2
Dll4
Dlx1
Dlx1as
Dlx2
Dlx3
Dlx4
Dlx4os
Dlx5
Dlx6
Dlx6os1
Dlx6os2
Dmbx1
Dmrt2
Dmrt3
Dmrta2
Dnaja4
Dnajc22
Doc2b
Dpf3
Dph1
Drd4
Dscaml1
Dsp
Duox1
Duox2
Duoxa1
Duoxa2
Dusp15
Dusp4
Dux
Duxbl1
Duxbl2
Duxbl3
Dynlt1a
Dynlt1b
Dynlt1c
Dynlt1f
E030019B13Rik
E030030I06Rik
E130218I03Rik
E230013L22Rik
E430018J23Rik
EU599041
Ear1
Ebf1
Ebf2
Ebf3
Ebf4
Ecel1
Eef2
Efcc1
Efhd1
Efna3
Efna5
Egr2
Egr3
Egr4
Eif4enif1
Elfn1
Elfn2
Elovl3
Emilin2
Emilin3
Emx1
Emx2
Emx2os
En1
En2
Eomes
Epha10
Epha5
Epha7
Ephb1
Erbb4
Erich1
Ermard
Espn
Esrrb
Esrrg
Esx1
Evx1
Evx1os
Evx2
Exoc3l4
Eya4
F930015N05Rik
Fam163a
Fam177a
Fam189a1
Fam19a2
Fam20c
Fam43b
Fam78b
Fat4
Fbll1
Fbn1
Fbn2
Fbxo16
Fbxo41
Fbxw14
Fbxw28
Fcgr3
Fcrlb
Fendrr
Fev
Fezf1
Fezf2
Fgf16
Fgf3
Fgf8
Fgf9
Fgfr3
Fhdc1
Fibcd1
Fignl2
Fjx1
Fli1
Flt1
Flt4
Fmnl1
Foxa1
Foxa2
Foxb1
Foxb2
Foxc1
Foxc2
Foxd1
Foxd2
Foxd2os
Foxd3
Foxd4
Foxe1
Foxe3
Foxf1
Foxf2
Foxg1
Foxl1
Foxl2
Foxl2os
Foxq1
Frem2
Frzb
Fst
Fstl4
Fxyd7
Fzd1
Fzd2
Fzd3
Fzd8
Fzd9
G530011O06Rik
Gad1
Gad1os
Gad2
Gal3st2
Galnt16
Galr1
Garem2
Gas1
Gata2
Gata3
Gata4
Gata5
Gata5os
Gata6
Gbf1
Gbp10
Gbx1
Gbx2
Gcgr
Gcnt4
Gdf6
Gdf7
Gdnf
Gdpd5
Gfi1
Gfra1
Gfra2
Gfra4
Gfy
Ghsr
Gjb2
Gjc2
Glis1
Glis3
Gm10220
Gm10324
Gm10354
Gm10375
Gm10377
Gm10416
Gm10471
Gm10639
Gm10649
Gm10681
Gm10684
Gm10696
Gm10697
Gm10825
Gm10863
Gm11127
Gm11166
Gm11190
Gm11236
Gm11237
Gm11239
Gm11532
Gm11538
Gm11762
Gm12339
Gm12992
Gm13034
Gm13212
Gm13238
Gm13271
Gm13272
Gm13275
Gm13276
Gm13277
Gm13278
Gm13279
Gm13283
Gm13285
Gm13286
Gm13287
Gm13288
Gm13289
Gm13290
Gm13305
Gm13889
Gm14124
Gm14151
Gm14204
Gm14207
Gm14393
Gm14405
Gm14858
Gm15217
Gm15319
Gm15446
Gm15698
Gm15816
Gm15867
Gm15908
Gm16381
Gm16551
Gm16675
Gm16701
Gm1673
Gm16793
Gm17019
Gm1979
Gm1995
Gm2002
Gm20063
Gm2016
Gm2022
Gm2042
Gm20554
Gm20765
Gm21119
Gm21190
Gm21276
Gm21293
Gm21304
Gm21312
Gm21671
Gm22109
Gm22291
Gm23284
Gm25018
Gm25212
Gm26391
Gm266
Gm26688
Gm2694
Gm27740
Gm27775
Gm29683
Gm3055
Gm30731
Gm3417
Gm3435
Gm3448
Gm3458
Gm3604
Gm37013
Gm3776
Gm38423
Gm38436
Gm38666
Gm4027
Gm428
Gm4340
Gm4981
Gm5069
Gm5144
Gm5607
Gm5662
Gm5862
Gm5868
Gm5878
Gm6034
Gm6623
Gm6763
Gm7030
Gm7102
Gm7104
Gm7361
Gm7609
Gm7827
Gm7854
Gm8300
Gm8764
Gm8801
Gm8909
Gm9125
Gm9268
Gm9758
Gm996
Gm9992
Gm9994
Gnal
Gnas
Gon4l
Gp1bb
Gpr137b
Gpr137b-ps
Gpr142
Gpr153
Gpr25
Gpr27
Gpr31b
Gpr88
Grb10
Greb1
Grem1
Grid1
Grid2
Grin2a
Grin2c
Grm4
Grm6
Grm8
Grrp1
Grwd1
Gsc
Gsc2
Gsg1l
Gsta1
Gsx1
Gsx2
H2-Ab1
H2-Bl
H2-D1
H2-K1
H2-K2
H2-L
H2-Q1
H2-Q10
H2-Q2
H2-Q4
H2-Q5
H2-Q6
H2-Q7
H2-Q8
H2-Q9
H2-T-ps
H2-T10
H2-T22
H2-T23
H2-T3
H2-T9
H60b
Haglr
Hand1
Hand2
Hapln2
Hapln4
Hcn4
Hdgfrp3
Helt
Hes2
Hes3
Hes5
Hes7
Hey2
Hist1h4m
Hivep2
Hjurp
Hlx
Hmga2
Hmx1
Hmx2
Hmx3
Hnf1b
Hotair
Hotairm1
Hottip
Hoxa1
Hoxa10
Hoxa11
Hoxa11os
Hoxa13
Hoxa2
Hoxa3
Hoxa4
Hoxa5
Hoxa6
Hoxa7
Hoxa9
Hoxaas2
Hoxaas3
Hoxb2
Hoxb3
Hoxb4
Hoxb5
Hoxb5os
Hoxb6
Hoxb7
Hoxb8
Hoxb9
Hoxc10
Hoxc11
Hoxc4
Hoxc5
Hoxc6
Hoxc8
Hoxc9
Hoxd1
Hoxd10
Hoxd11
Hoxd12
Hoxd13
Hoxd3
Hoxd3os1
Hoxd4
Hoxd8
Hoxd9
Hpse2
Hr
Hrh3
Hrk
Hs3st3a1
Hs3st3b1
Hs6st3
Hsd17b1
Hsd3b4
Hspa1a
Hspa1b
Hspa1l
Hspa2
Htr1b
Htr6
Htra1
Htra4
Icam5
Id2
Id3
Idi2
Ifi202b
Ifi203
Ifnz
Igdcc3
Igf2
Igf2os
Igfbp5
Igsf21
Ihh
Ikzf3
Il11ra2
Ildr2
Inha
Inhbb
Insl3
Insm1
Insrr
Ipw
Irf2
Irf5
Irs1
Irx1
Irx2
Irx3
Irx4
Irx5
Irx6
Isg15
Isl1
Isl2
Islr2
Ism1
Itln1
Itpkb
Itpripl2
Jakmip3
Jph3
Jph4
Kazald1
Kbtbd11
Kbtbd13
Kcna1
Kcna2
Kcna6
Kcnc4
Kcnd3
Kcnd3os
Kcnh3
Kcnj14
Kcnj4
Kcnk10
Kcnk12
Kcnk13
Kcnk4
Kcnk9
Kcnn1
Kcnq4
Kcns1
Kctd1
Kctd12
Kdr
Keap1
Kif26a
Kif26b
Kifc1
Kifc5b
Kiss1r
Kl
Klf14
Klhdc7b
Klhl14
Klhl29
Klrg2
Kpna1
Kremen2
LOC100041034
LOC100504703
LOC101056073
LOC102634401
LOC105242399
LOC105245869
LOC432842
LOC547349
LOC664787
Lats2
Lbx1
Lef1
Lfng
Lgi3
Lgr5
Lhx1
Lhx1os
Lhx2
Lhx3
Lhx4
Lhx5
Lhx6
Lhx8
Lhx9
Lingo3
Lix1l
Lmo1
Lmo2
Lmx1a
Lmx1b
Loxl2
Lrg1
Lrp2
Lrrc10b
Lrrc38
Lrrc75b
Lrrn2
Lrrtm1
Lsm2
Ltbp2
Ltk
Ly6h
Lyl1
Lyzl4
Lzts3
Mab21l1
Maf
Mafa
Mafb
Mamdc4
Maml3
Man1c1
Map3k21
Map3k5
Mapk11
Mapk15
Mast4
Matn4
Mb21d1
Mcidas
Mdga1
Mdga2
Mecom
Mecr
Megf11
Meis1
Meis2
Mesp1
Mettl7a3
Mfap1b
Mfhas1
Mfsd2a
Mir101c
Mir10a
Mir10b
Mir124-2hg
Mir1247
Mir124a-2
Mir124a-3
Mir129-2
Mir129b
Mir1895
Mir1900
Mir1903
Mir196a-1
Mir196a-2
Mir196b
Mir1982
Mir3093
Mir375
Mir449a
Mir449b
Mir449c
Mir483
Mir499
Mir5130
Mir5620
Mir5710
Mir615
Mir6349
Mir6375
Mir6546
Mir6960
Mir6973b
Mir7055
Mir7211
Mir7680
Mir7k
Mir8104
Mir9-1
Mir9-2
Mir9-3
Mir9-3hg
Mira
Mkx
Mlx
Mmp9
Mn1
Mnx1
Mroh2a
Msx1
Msx1os
Msx2
Msx3
Mthfs
Mthfsd
Mthfsl
Mto1
Mup1
Mup10
Mup12
Mup13
Mup15
Mup16
Mup2
Mup7
Mup9
Myo5b
Mzb1
Nae1
Naglu
Nags
Naip5
Naip6
Naip7
Nat8f3
Nat8l
Nbl1
Ndnf
Nefl
Nefm
Nell1
Neurod2
Neurog1
Neurog2
Neurog3
Nfatc1
Nfia
Nfix
Nhlh2
Nid1
Nkpd1
Nkx1-1
Nkx2-1
Nkx2-2
Nkx2-2os
Nkx2-3
Nkx2-4
Nkx2-5
Nkx2-6
Nkx2-9
Nkx3-2
Nkx6-1
Nkx6-2
Nkx6-3
Nlrp6
Nog
Nol4
Notum
Npas1
Npas2
Npas3
Npm3
Npnt
Npr1
Npr3
Nptx1
Nptxr
Npy
Nr2e1
Nr2f1
Nr2f2
Nr3c2
Nr4a2
Nr4a3
Nr5a1
Nrg2
Nrg3
Nrn1
Nrp1
Nrp2
Nsg1
Ntn4
Ntng1
Ntng2
Ntrk1
Ntrk2
Ntrk3
Nwd2
Nxph1
Oaz1
Oaz1-ps
Obscn
Ocln
Odf3b
Olfr1372-ps1
Olfr239
Olfr247
Olfr55
Olig1
Olig2
Olig3
Omt2b
Onecut1
Onecut2
Onecut3
Oog1
Oprd1
Osr1
Osr2
Otp
Otx1
Ovol1
Ovol2
Oxct2a
Oxct2b
Oxt
Oxtr
Pak6
Pank4
Pantr1
Pantr2
Pappa
Paqr4
Paqr9
Parp8
Paupar
Pax1
Pax2
Pax3
Pax5
Pax6
Pax6os1
Pax7
Pax8
Pax9
Pcdh7
Pcdh8
Pcdha2
Pcdha3
Pcdha4
Pcdha5
Pcdha6
Pcdhac2
Pcdhb18
Pcdhb19
Pcdhb21
Pcdhb22
Pcdhga10
Pcdhga11
Pcdhga12
Pcdhga3
Pcdhga4
Pcdhga5
Pcdhga7
Pcdhga8
Pcdhga9
Pcdhgb1
Pcdhgb2
Pcdhgb4
Pcdhgb5
Pcdhgb6
Pcdhgb7
Pcdhgb8
Pcgf1
Pde10a
Pde3b
Pde5a
Pdgfb
Pdgfra
Pdx1
Pfdn4
Phf10
Phlda2
Phospho1
Phox2a
Phox2b
Phpt1
Pigz
Pisd
Pisd-ps1
Pisd-ps2
Pisd-ps3
Pitpnm3
Pitx1
Pitx2
Pitx3
Pkdcc
Pknox2
Plac9a
Plac9b
Plekhh3
Plin5
Plk5
Plut
Plxna4
Plxnc1
Plxnd1
Pnmal2
Pnp2
Podn
Podxl
Pom121l2
Pou3f2
Pou3f3
Pou4f1
Pou4f2
Pou4f3
Ppm1h
Ppm1l
Ppp1r1b
Ppp1r3g
Ppp2r2c
Ppp2r2cos
Ppp3cc
Prdm12
Prdm13
Prdm16
Prdm6
Prdm8
Prkce
Prkch
Prl2c2
Prl2c3
Prl2c4
Prob1
Prox1
Prph
Prr18
Prrt4
Prrx1
Prrxl1
Prss12
Prss16
Psd
Ptch1
Ptf1a
Ptf1aos
Ptger3
Pth1r
Pth2
Ptpn5
Ptprm
Ptprt
Ptpru
Pxdc1
R3hdm4
Rab20
Rab31
Raet1a
Rasd2
Rasgrf1
Rasl12
Rassf10
Rax
Rbfox3
Rbm20
Rbm28
Rbpjl
Reep4
Reln
Ret
Rex2
Rfx4
Rgl3
Rgma
Rgmb
Rgs10
Rgs20
Rhbdl3
Ripply3
Rn4.5s
Rn45s
Rnaset2b
Rnf217
Rnf220
Robo3
Rprml
Rspo1
Rsrc1
Rtn4rl1
Rtn4rl2
Runx2
S1pr5
Sall3
Samd14
Satb1
Satb2
Scarf2
Scn4b
Scn5a
Sco2
Scrt1
Sdk2
Sel1l3
Selenov
Sema3f
Sept5
Sertad4
Setd4
Sez6
Sez6l
Sfi1
Sfmbt1
Sfmbt2
Sfrp5
Sftpc
Sgcb
Sh3rf3
Shank3
Shc3
Shc4
She
Shh
Shisa3
Shisa6
Shisa9
Shmt2
Shox2
Shroom1
Sidt1
Siglec15
Sim1
Sim2
Six1
Six2
Six3
Six3os1
Six6
Skor1
Skor2
Slc10a4
Slc16a11
Slc18a3
Slc24a4
Slc30a3
Slc32a1
Slc38a3
Slc45a3
Slc4a4
Slc8a3
Slc9a2
Slitrk5
Smad6
Smarca5-ps
Snord116
Snord116l1
Snord116l2
Snord37
Snord52
Sntb1
Sobp
Soga1
Sorcs3
Sost
Sowaha
Sowahb
Sox1
Sox10
Sox14
Sox17
Sox18
Sox21
Sox6
Sox7
Sox9
Sp100
Sp110
Sp140
Sp5
Sp6
Sp8
Sp9
Spag6
Spata18
Spata24
Spata3
Speer4a
Speer4b
Speer4c
Speer4cos
Speer4d
Speer4e
Speer4f1
Speer8-ps1
Sphk1
Spon1
Spr
Sprr2a1
Sprr2a2
Sprr2a3
Spsb4
Sptbn2
Srd5a2
Srp54b
Srp54c
Sspo
Sstr1
St3gal1
St8sia1
St8sia2
Stac2
Stard3
Stc2
Sv2c
Sycp2
Syndig1
Sypl2
Syt11
Syt6
Sytl3
T
Tacstd2
Tal1
Tbc1d30
Tbc1d4
Tbr1
Tbx1
Tbx15
Tbx18
Tbx2
Tbx20
Tbx21
Tcea2
Tcf21
Tchh
Tcp10b
Tcp10c
Tcte3
Tdpoz5
Tdrd6
Tesc
Tfap2a
Tfap2b
Tfap2e
Thbd
Thpo
Tifa
Tldc2
Tlx1
Tlx2
Tlx3
Tm6sf1
Tmco6
Tmem125
Tmem132b
Tmem132c
Tmem132e
Tmem151b
Tmem163
Tmem178
Tmem181a
Tmem181b-ps
Tmem181c-ps
Tmem200b
Tmem200c
Tmem267
Tmem56
Tmem59l
Tmem74b
Tnfaip2
Tnfrsf25
Tnik
Tnxb
Tpm1
Trank1
Trhde
Tril
Trim34b
Trim43a
Trim47
Trim67
Trp53i13
Trp73
Tshz3
Tspan31
Tubg2
Tuft1
Tusc5
Twist1
Twist2
Tymp
Ube2ql1
Ucn
Ugt1a1
Unc5a
Unc93a
Uncx
Uph
Urad
Ush1g
Usp17le
Vash2
Vax1
Vax2
Vax2os
Vgll2
Vmn1r2
Vmn1r3
Vmn2r20
Vmn2r21
Vmn2r62
Vstm2b
Vsx2
Vwa5b2
Vwc2
Wbscr17
Wdr8
Wnk2
Wnk4
Wnt1
Wnt10a
Wnt10b
Wnt11
Wnt3
Wnt3a
Wnt4
Wnt5a
Wnt6
Wnt7a
Wnt7b
Wwox
Zar1
Zbtb16
Zbtb42
Zbtb7c
Zdhhc14
Zeb2
Zeb2os
Zfhx4
Zfp423
Zfp433
Zfp442
Zfp467
Zfp503
Zfp516
Zfp534
Zfp536
Zfp593
Zfp600
Zfp703
Zfp729a
Zfp747
Zfp781
Zfp808
Zfp825
Zfp879
Zfp932
Zfp934
Zfp936
Zfp937
Zfp960
Zfp97
Zfp976
Zfp979
Zfp980
Zfp981
Zfp982
Zfp984
Zfp985
Zfp987
Zfp991
Zfp992
Zfpm1
Zfpm2
Zhx2
Zic1
Zic4
Zmiz1
Znf41-ps
Znrf4
Zpbp2
Zswim6

## Sheet: Group3
1700048O20Rik
1700065J18Rik
1810021B22Rik
2210039B01Rik
2210408F21Rik
2310011J03Rik
2610035F20Rik
Adcy6
Aff3
Atp8b1
Bcl11a
Bcl2
Bcl2l11
Bcor
Cachd1
Cdk3-ps
Cnr1
Cox8c
Cxcl12
Cxxc4
Dll1
Esrp1
Fam69c
Fam84b
Fgf5
Flnc
Foxi3
Gadd45g
Galnt3
Gm10421
Gpr176
Grhl2
Hist3h2a
Hist3h2bb-ps
Hoxb1
Ier5
Ina
Kcng2
Kcng3
Lefty1
Lncpint
Mapk12
Mir195a
Mir497
Mir497b
Obsl1
Olfr1381
Otx2
Otx2os1
Panx2
Pbx3
Pcdh1
Pou3f1
Sema6a
Slc16a13
Slc35d3
Slc39a8
Smo
Sox3
Sox4
Speg
Stk39
Tbx4
Tbx5
Tll1
Tmem30b
Tpbg
Trabd
Trio
Wt1
Wt1os
Zic2
Zic5

## Sheet: Cluster_in_Fig4
Otx1	cluster_1
Skor1	cluster_1
Skor1_r3	cluster_1
Skor1_r2	cluster_1
Skor1_r1	cluster_1
Dmrta2	cluster_1
Pitx1	cluster_1
Lhx1	cluster_1
Tfap2a_r1	cluster_1
Nkx6-1	cluster_1
Nkx2-3	cluster_1
Sfi1	cluster_1
Ebf2	cluster_1
Six3	cluster_1
Msx1	cluster_1
Osr1	cluster_1
Lhx2	cluster_1
Uncx	cluster_1
En1	cluster_1
Isl2	cluster_1
Foxb2	cluster_1
Tbx1	cluster_1
Ebf3	cluster_1
Ebf3_r1	cluster_1
Ebf3_r2	cluster_1
Barx1	cluster_1
Gata6	cluster_1
Hoxd11	cluster_1
Pax9	cluster_1
Nr2e1	cluster_1
Foxf1a	cluster_1
Gfi1	cluster_1
Nkx2-2	cluster_1
Nkx2-2_r1	cluster_1
Lhx4	cluster_1
Nkx2-1	cluster_1
Nkx2-1_r1	cluster_1
Tbx2	cluster_1
Barhl2	cluster_1
Pitx2_r1	cluster_1
Pitx2	cluster_1
Pax7	cluster_1
Foxf2	cluster_1
Lbx1	cluster_1
Six2	cluster_1
Prdm6	cluster_1
Ccnd2	cluster_1
Lhx8	cluster_1
Zic1	cluster_1
Foxc1	cluster_1
Onecut3	cluster_1
Tfap2a	cluster_1
Sim2	cluster_1
Hoxd10	cluster_1
Meis2_r4	cluster_1
Meis2_r5	cluster_1
Meis2_r3	cluster_1
Meis2_r2	cluster_1
Lef1	cluster_1
Wt1	cluster_1
Pax3_r1	cluster_1
Pax3	cluster_1
Zfp503	cluster_1
Evx2	cluster_1
Meis2	cluster_1
Meis2_r1	cluster_1
Pax2	cluster_1
Fezf1	cluster_1
Osr2	cluster_1
Irx3_r1	cluster_1
Irx3	cluster_1
Pcdh7_r1	cluster_1
Pcdh7	cluster_1
Hoxa7	cluster_1
Cbx8	cluster_1
Foxl2	cluster_1
Lmx1b	cluster_1
Fgf9	cluster_1
Pitx2_r2	cluster_1
Lhx5	cluster_1
Prdm12	cluster_1
Gsx1	cluster_1
Hlx	cluster_1
Irx5	cluster_1
Cyp26b1	cluster_1
Cyp26b1_r1	cluster_1
Wnt5a	cluster_1
Hmx2	cluster_1
Bcl11a	cluster_1
Bcl11a_r2	cluster_1
Bcl11a_r1	cluster_1
Tlx3	cluster_1
Pou3f3	cluster_1
Phox2b	cluster_1
Gata3	cluster_1
Emx1	cluster_1
Hmx1	cluster_1
Foxa1	cluster_1
Pcdh10_r3	cluster_1
Pcdh10_r2	cluster_1
Pcdh10_r1	cluster_1
Pcdh10	cluster_1
Dbx1	cluster_1
Meis1_r1	cluster_1
Meis1	cluster_1
Hoxa10	cluster_1
Irx1	cluster_1
Hoxb6	cluster_1
Hoxa9	cluster_1
Cbx4	cluster_1
Mecom_r1	cluster_1
Nkx3-2	cluster_1
Hoxa6	cluster_1
Olig2	cluster_1
Pou3f2	cluster_1
Dlx2	cluster_1
Lhx9_r1	cluster_1
Lhx9	cluster_1
Vax1	cluster_1
Hoxd12	cluster_1
Shox2	cluster_1
Prdm16_r1	cluster_1
Prdm16	cluster_1
Hoxd9	cluster_1
Sp9	cluster_1
Nfatc1_r3	cluster_1
Nfatc1_r4	cluster_1
Nfatc1_r5	cluster_1
Hand1	cluster_1
Hoxb7	cluster_1
Alx3	cluster_1
Foxb1	cluster_1
Lhx9_r2	cluster_1
Hoxa3	cluster_1
Crlf1	cluster_1
Hoxa11	cluster_1
En2	cluster_1
Foxd4	cluster_1
Hoxd13	cluster_1
Sox14	cluster_1
Hoxa5	cluster_1
Six1	cluster_1
Pax1	cluster_1
Hoxc9	cluster_1
Foxd2	cluster_1
Pax6_r1	cluster_1
Pax6_r4	cluster_1
Pax6_r3	cluster_1
Pax6_r2	cluster_1
Pax6	cluster_1
Irx2	cluster_1
Egr3	cluster_1
Otp	cluster_1
Hoxb8	cluster_1
Alx4	cluster_1
Nrn1	cluster_1
Foxe1	cluster_1
Hmx3	cluster_1
Hoxb5	cluster_1
Foxc2	cluster_1
Insm1	cluster_1
Runx2	cluster_1
Foxa2	cluster_1
Hand2	cluster_1
Tbx4	cluster_1
Mafb	cluster_1
Gdnf	cluster_1
Zic2	cluster_1
Prdm8	cluster_1
Nr2f2	cluster_1
Sox21	cluster_1
Nr2f1	cluster_1
Dlx1	cluster_1
Emx2	cluster_1
Fezf2	cluster_1
Lmx1a	cluster_1
Sox17	cluster_1
Onecut2	cluster_1
Pax5	cluster_1
Otx2	cluster_1
Cbln1	cluster_1
Sox9	cluster_1
Hoxb2	cluster_1
Gsc	cluster_1
Dlx6	cluster_1
Slc32a1	cluster_1
Sim1	cluster_1
Nkx6-2	cluster_1
Sall3	cluster_1
Foxd1	cluster_1
Mn1	cluster_1
Sp5	cluster_1
Gm1337	cluster_1
Tfap2b_r1	cluster_1
Rfx4	cluster_1
Wnt7b_r2	cluster_1
Evx1	cluster_1
Cdx2	cluster_1
Cilp2	cluster_1
Tlx1	cluster_1
Mnx1	cluster_1
Fev	cluster_1
Hoxc11	cluster_1
Npas3	cluster_1
Alx1	cluster_1
Gm996	cluster_1
Ebf1	cluster_1
Tfap2b	cluster_1
Vax2	cluster_1
Nkx2-5	cluster_1
Hs3st3b1	cluster_1
Islr2_r2	cluster_1
Islr2_r3	cluster_1
Islr2	cluster_1
Islr2_r5	cluster_1
Islr2_r4	cluster_1
Islr2_r6	cluster_1
Islr2_r1	cluster_1
Bsx	cluster_1
Tbx15	cluster_1
Hnf1b	cluster_1
Lhx6_r3	cluster_1
Lhx6_r2	cluster_1
Duoxa2	cluster_1
Dlx5	cluster_1
Dlx5_r1	cluster_1
Gdf7	cluster_1
Onecut1	cluster_1
Islr2_r7	cluster_1
Col2a1_r1	cluster_1
Col2a1	cluster_1
Gdf6	cluster_1
Rax	cluster_1
Hic1_r1	cluster_1
Atoh1	cluster_1
Tfap2e	cluster_1
Tchh	cluster_1
Hoxc6	cluster_1
Dhh	cluster_1
Zfp703_r1	cluster_1
Zfp703	cluster_1
Nr5a1	cluster_2
Igf2_r2	cluster_2
Irx4	cluster_2
Wnt7b_r1	cluster_2
Nr4a3	cluster_2
Nptx1	cluster_2
Gad1	cluster_2
Dmrt3	cluster_2
Wnt5a_r1	cluster_2
Neurod2	cluster_2
Mkx	cluster_2
Tmem132e	cluster_2
Pde10a	cluster_2
Lhx6_r1	cluster_2
Lhx6	cluster_2
Gata4	cluster_2
Hoxb3_r1	cluster_2
Hoxb3	cluster_2
Tlx2	cluster_2
Dll4	cluster_2
Duox2	cluster_2
Hoxa2	cluster_2
Dmrt2	cluster_2
Nfia_r2	cluster_2
Nfia_r1	cluster_2
Gata2	cluster_2
Nfatc1	cluster_2
Nfatc1_r2	cluster_2
Nfatc1_r1	cluster_2
Prdm13	cluster_2
Sp8	cluster_2
Pcdh17	cluster_2
Skor2	cluster_2
Foxd3	cluster_2
Hoxc8	cluster_2
Nr2f2_r1	cluster_2
Fli1	cluster_2
Hmga2	cluster_2
Ihh	cluster_2
BC061194	cluster_2
Wnt11	cluster_2
Hoxb4	cluster_2
Barx2	cluster_2
Prrx1_r1	cluster_2
Prrx1	cluster_2
Prrx1_r2	cluster_2
Esrp1	cluster_2
Hic1	cluster_2
Tal1	cluster_2
Kcnk9	cluster_2
Efna5	cluster_2
Efna5_r1	cluster_2
Gsx2	cluster_2
Wdr8	cluster_2
Nr4a2	cluster_2
Nr4a2_r1	cluster_2
Dio3	cluster_2
Shisa3	cluster_2
Neurog2	cluster_2
Flt1	cluster_2
Foxg1_r1	cluster_2
Foxg1	cluster_2
Twist1	cluster_2
Tbx18	cluster_2
Eomes_r1	cluster_2
Eomes	cluster_2
Hoxc5	cluster_2
Hoxd8	cluster_2
Nkx2-9	cluster_2
Hoxc10	cluster_2
Hoxa13	cluster_2
Shh	cluster_2
Sall1	cluster_2
Ecel1	cluster_2
Grid1	cluster_2
Nrp2_r5	cluster_2
Nrp2_r1	cluster_2
Nrp2_r3	cluster_2
Nrp2_r4	cluster_2
Nrp2_r2	cluster_2
Nrp2	cluster_2
Sox3	cluster_2
Gm6320	cluster_2
Cyp26a1	cluster_2
Wnt1	cluster_2
Slc35d3	cluster_2
Gm13476	cluster_2
Wnt10b	cluster_2
Rasgrf1_r1	cluster_2
Rasgrf1	cluster_2
Adra2a	cluster_2
Fst	cluster_2
Ccno	cluster_2
Gfra1	cluster_2
Bhlhe41	cluster_2
Vgll2	cluster_2
Slc18a3	cluster_2
Egr2	cluster_2
Gad2	cluster_2
Isl1	cluster_2
Mdga1	cluster_2
Adra1d	cluster_2
Pou3f1	cluster_2
Trank1	cluster_2
Zeb2	cluster_2
Helt	cluster_2
Fgfr3_r4	cluster_2
Fgfr3_r3	cluster_2
Fgfr3_r1	cluster_2
Fgfr3	cluster_2
Fgfr3_r2	cluster_2
Slc30a3	cluster_2
Gbx2	cluster_2
Vstm2b	cluster_2
Hrk	cluster_2
Ascl1	cluster_2
Gnas_r6	cluster_2
Gnas_r7	cluster_2
Kctd1	cluster_2
Hsf4_r1	cluster_2
Hsf4	cluster_2
Tnrc18_r1	cluster_2
Tnrc18	cluster_2
Kcna1	cluster_2
Hsf4_r2	cluster_2
Cdkn1c_r1	cluster_2
Mab21l1	cluster_2
Msx3	cluster_2
Sox1	cluster_2
Cdkn1c	cluster_2
Nkx2-4	cluster_2
Fgf8_r3	cluster_2
Fgf8_r1	cluster_2
Fgf8	cluster_2
Fgf8_r2	cluster_2
Vwc2	cluster_2
Gfra2	cluster_2
Gp1bb_r1	cluster_2
T	cluster_2
Bcl11b	cluster_2
Bcl11b_r1	cluster_2
Fat4	cluster_2
Gp1bb	cluster_2
Dll1	cluster_2
Samd4	cluster_2
Samd4_r1	cluster_2
Trhde	cluster_2
Scarf2	cluster_2
Dlx4	cluster_2
Ptf1a	cluster_2
Tbr1	cluster_2
Grhl2	cluster_2
Pou4f1	cluster_2
Sox7	cluster_2
Bmp6	cluster_2
Tril	cluster_2
Hoxc12	cluster_2
C1ql2	cluster_2
Bhlhe22	cluster_2
Aim1	cluster_2
Cebpa	cluster_2
Irs1	cluster_2
Bahcc1	cluster_2
Shc3	cluster_2
Foxl1	cluster_2
Erbb4	cluster_2
Kbtbd11	cluster_2
Nhlh2	cluster_2
Efna3	cluster_2
Tfap2c	cluster_2
Npr3	cluster_2
Npr3_r1	cluster_2
Nol4	cluster_2
Nol4_r1	cluster_2
Dusp4	cluster_2
Rtn4rl2	cluster_2
Pth1r	cluster_2
Pth1r_r1	cluster_2
Pth1r_r2	cluster_2
Lrp2	cluster_2
Gm1568	cluster_2
Bhlhe23	cluster_2
Cyp24a1	cluster_2
Itpkb	cluster_2
Bmp2	cluster_2
Frzb	cluster_2
Tesc	cluster_2
Crhr1	cluster_2
Tfap2c_r1	cluster_2
Adrb1	cluster_2
Mdga2	cluster_2
Mdga2_r1	cluster_2
Cyp1b1	cluster_2
Kif26b	cluster_2
E330016A19Rik	cluster_2
Znrf4	cluster_2
Fam84a	cluster_2
Neurog1	cluster_2
Car10	cluster_2
Tmem132b	cluster_2
Gm13889	cluster_2
Egr4	cluster_2
Runx1_r1	cluster_2
Runx1	cluster_2
Zadh2	cluster_2
Dlk1_r3	cluster_2
Dlk1_r2	cluster_2
Dlk1_r1	cluster_2
Dlk1	cluster_2
Sdk2	cluster_2
Grrp1	cluster_2
Dlx3	cluster_2
Lfng	cluster_2
Dlgap2	cluster_2
Tnxb	cluster_2
Shisa6	cluster_2
Hoxb9	cluster_2
Nkx1-2	cluster_2
Mafa	cluster_2
Sphk1_r2	cluster_2
Sphk1_r3	cluster_2
Sphk1	cluster_2
Sphk1_r1	cluster_2
Vsx2	cluster_2
Paqr9	cluster_2
Fosl2	cluster_2
Ccdc48	cluster_2
Wnt6	cluster_2
Gbx1	cluster_2
Kcnk13_r1	cluster_2
Kcnk13	cluster_2
Kcnk13_r2	cluster_2
Ovol1	cluster_2
Dsp	cluster_2
Wnt2b	cluster_2
Csmd1	cluster_2
Foxe3	cluster_2
Tmem163	cluster_2
Wnt3a	cluster_2
Satb2	cluster_2
Adamts1	cluster_2
Igfbp5	cluster_2
Cacna1c	cluster_2
Cacna1c_r1	cluster_2
Cacna1c_r2	cluster_2
Cacna1c_r3	cluster_2
Cacna1c_r4	cluster_2
Cacna1c_r5	cluster_2
Tcf21	cluster_2
Plxnd1	cluster_2
Sox4	cluster_2
Tmem200b	cluster_2
Foxq1	cluster_2
Zfp521	cluster_2
Wnt3	cluster_2
Crabp1	cluster_2
Fgf3	cluster_2
Foxi3	cluster_2
Ovol2	cluster_2
Ovol2_r2	cluster_2
Ovol2_r1	cluster_2
Adcy8	cluster_2
Fzd1	cluster_2
Sobp	cluster_2
9030612E09Rik	cluster_2
Fam43b	cluster_2
Fgf12	cluster_2
Reln	cluster_2
Klf14	cluster_2
Kcnq4	cluster_2
Shisa9	cluster_2
Shisa9_r1	cluster_2
Ephb1_r1	cluster_2
Ephb1	cluster_2
Fam84b	cluster_2
Hoxa4	cluster_2
Tnfaip2	cluster_2
1300014I06Rik	cluster_2
Neurod1	cluster_2
Cachd1	cluster_2
Efhd1	cluster_2
Rgs10	cluster_2
Ntrk3_r1	cluster_2
Ntrk3	cluster_2
Rgs20	cluster_2
Ppp2r2c	cluster_2
Nxph1	cluster_2
Adra2c	cluster_2
Col4a2	cluster_2
Spon1	cluster_2
Col4a1	cluster_2
C1ql1	cluster_2
Sox18	cluster_2
D430041D05Rik	cluster_2
Nfix	cluster_2
Cbln2	cluster_2
Adamts5	cluster_2
C1ql3	cluster_2
Obscn	cluster_2
Obscn_r1	cluster_2
Ankrd33b_r2	cluster_2
Ankrd33b_r1	cluster_2
Ankrd33b	cluster_2
Chst2	cluster_2
Zbtb42	cluster_2
Aldh1a2	cluster_2
Gsc2	cluster_2
Vwa5b2_r1	cluster_2
Vwa5b2	cluster_2
Itpripl2	cluster_2
Car7	cluster_2
Bnc1	cluster_2
Ptprt	cluster_2
Sorcs3	cluster_2
2810459M11Rik_r1	cluster_2
2810459M11Rik	cluster_2
B4galnt1_r3	cluster_2
B4galnt1_r2	cluster_2
B4galnt1_r1	cluster_2
B4galnt1	cluster_2
Pou4f2	cluster_2
Cxcl12_r2	cluster_2
Cxcl12_r1	cluster_2
Cxcl12	cluster_2
Adcy5	cluster_2
Ikzf3	cluster_2
Slit2	cluster_2
Hes5	cluster_2
Cxcr4	cluster_2
Bmp7	cluster_2
Ptger4	cluster_2
Stc2	cluster_2
Ptger4_r1	cluster_2
Ptpru	cluster_2
Ptpru_r1	cluster_2
Mex3b	cluster_2
Nrp1	cluster_2
Atoh8	cluster_2
S1pr5	cluster_2
Fbn2	cluster_2
Twist2	cluster_2
Nell1	cluster_2
Plxnc1	cluster_2
Podxl	cluster_2
Lrrc26	cluster_2
Npy	cluster_2
Nrg3_r1	cluster_2
Nrg3	cluster_2
Nrg3_r2	cluster_2
Adm	cluster_2
Smad6	cluster_2
Glis1	cluster_2
B3gnt3	cluster_2
Lmo2_r1	cluster_2
Lmo2_r2	cluster_2
Lmo2_r3	cluster_2
Lmo2	cluster_2
Maml3	cluster_2
Mllt3_r1	cluster_2
Emilin3	cluster_2
Gsg1l	cluster_2
Sstr1	cluster_2
Myb_r1	cluster_2
Myb	cluster_2
Adamts2	cluster_2
Stk39	cluster_2
Gpr88	cluster_2
Esrrb_r1	cluster_2
Fam20c	cluster_2
Rasl10a	cluster_2
BC021891	cluster_2
Sowahb	cluster_2
Pax8	cluster_2
Sox11	cluster_2
Klhl14	cluster_2
Tmem132c	cluster_2
Cpeb1_r2	cluster_2
Cpeb1_r1	cluster_2
Cpeb1	cluster_2
Kcnc2	cluster_2
Gata5	cluster_2
Rgl3	cluster_2
Ntrk2_r1	cluster_2
Ntrk2	cluster_2
St8sia2	cluster_2
Disc1_r1	cluster_2
Disc1	cluster_2
Slc9a2	cluster_2
Sowaha	cluster_2
Pdgfb	cluster_2
Syt6	cluster_2
Galntl1	cluster_2
Nfix_r2	cluster_2
Nfix_r1	cluster_2
Nat8l	cluster_2
Hspa2	cluster_2
Hspa2_r1	cluster_2
Cd24a	cluster_2
Inhbb	cluster_2
Ltk	cluster_2
Ltk_r1	cluster_2
Kcng3	cluster_2
Hs6st3	cluster_2
Cacnb4_r1	cluster_2
Cacna2d3	cluster_2
Fam150b	cluster_2
Runx1t1	cluster_2
Kcnc4	cluster_2
Gpr25	cluster_2
Fzd8	cluster_2
Cdh2	cluster_2
Ntn4	cluster_2
Pcsk5	cluster_2
Pcsk5_r1	cluster_2
Doc2b	cluster_2
Pitpnm3	cluster_2
Pitpnm3_r1	cluster_2
Flnc	cluster_2
Coch	cluster_2
Coch_r1	cluster_2
Fgf5	cluster_2
Hdgfrp3	cluster_2
Mast4	cluster_2
Parp8	cluster_2
Pkdcc	cluster_2
Trio	cluster_2
Fut4	cluster_2
Rab20	cluster_2
Mfhas1	cluster_2
Gm266	cluster_2
Tpbg_r1	cluster_2
Tpbg	cluster_2
Tgfb2	cluster_2
Mapre2	cluster_2
Htr1b	cluster_2
Npnt	cluster_2
Npnt_r1	cluster_2
Oxtr	cluster_2
Prdm14	cluster_2
AI848285	cluster_2
Sel1l3	cluster_2
AI464131	cluster_2
Prr18	cluster_2
Dnaja4	cluster_2
9830001H06Rik	cluster_2
Npas1	cluster_2
Efnb2	cluster_2
Samd5	cluster_2
Cabp7	cluster_2
Prkce	cluster_2
Wnt7a	cluster_2
Rprml	cluster_2
Adra2b	cluster_2
Ltbp2	cluster_2
Camk2b	cluster_2
Camk2b_r1	cluster_2
Camk2b_r2	cluster_2
Ebf4	cluster_2
Vash2	cluster_2
Ppm1h_r1	cluster_2
Ppm1h	cluster_2
3110082J24Rik	cluster_2
Fam59b	cluster_2
Adamts19	cluster_2
Tpm1_r5	cluster_2
Tpm1_r6	cluster_2
Tpm1_r7	cluster_2
Tpm1_r9	cluster_2
Tpm1_r8	cluster_2
Tpm1_r4	cluster_2
Htra1	cluster_2
Lrrc38	cluster_2
Trib2	cluster_2
Fam131b	cluster_2
Fam131b_r1	cluster_2
Esx1	cluster_2
Npr1	cluster_2
Fam155a	cluster_2
Sh3rf3	cluster_2
Abhd15	cluster_2
Lamb1	cluster_2
Rnf217	cluster_2
Bin1	cluster_2
Bin1_r1	cluster_2
Mmp14	cluster_2
Prss12	cluster_2
Mmp23	cluster_2
Phlda2	cluster_2
Avpr1a	cluster_2
Rtn4rl1	cluster_2
Ptprm	cluster_2
Fgf16	cluster_2
AI646023	cluster_2
Cpne7	cluster_2
Grip1	cluster_2
Vldlr_r1	cluster_2
Vldlr	cluster_2
Sidt1	cluster_2
Sidt1_r1	cluster_2
Jun	cluster_2
Ripk4	cluster_2
Ppm1l	cluster_2
Phpt1	cluster_3
Hoxd3	cluster_3
Gm13476_r1	cluster_3
Fbxl8	cluster_3
Scrt1	cluster_3
Hoxa10_r1	cluster_3
Zbtb16	cluster_3
Espn	cluster_3
Pcdhga10	cluster_3
Arx	cluster_3
Tbx20_r2	cluster_3
Tbx20_r1	cluster_3
Tbx20	cluster_3
Tshz3	cluster_3
Bmp4	cluster_3
Bmi1	cluster_3
Pcdhgb6	cluster_3
Tmem59l	cluster_3
Pou4f3	cluster_3
Tbx5	cluster_3
Pcdhgb7	cluster_3
Six6	cluster_3
Pdx1	cluster_3
Zfp467_r2	cluster_3
Zfp467_r1	cluster_3
Zfp467_r3	cluster_3
Zfp467	cluster_3
Zfp423	cluster_3
Pcdh8	cluster_3
Pcdh8_r1	cluster_3
Sphk1_r4	cluster_3
Comp	cluster_3
Amn	cluster_3
Pcdhga11	cluster_3
Plekhh3	cluster_3
Drd4	cluster_3
Neurog3	cluster_3
Slitrk5	cluster_3
Commd3	cluster_3
Hoxd4	cluster_3
Hpse2	cluster_3
Hapln4	cluster_3
Rgmb	cluster_3
Phox2a	cluster_3
Insl3	cluster_3
E030030I06Rik_r1	cluster_3
E030030I06Rik	cluster_3
Bcan_r1	cluster_3
Bcan	cluster_3
Lhx3	cluster_3
Zswim6	cluster_3
Ccr10	cluster_3
Slc6a5_r1	cluster_3
Agap2	cluster_3
Msx2	cluster_3
Hsd17b1	cluster_3
Prrt1	cluster_3
Grin2a	cluster_3
Cxxc4	cluster_3
Ntn3	cluster_3
Zic5	cluster_3
Tshz1	cluster_3
Slc6a5	cluster_3
Dpf3	cluster_3
Ddn	cluster_3
Tmem200c	cluster_3
Id2	cluster_3
Tmem210	cluster_3
Gnas_r1	cluster_3
Gnas	cluster_3
Obsl1	cluster_3
C1qtnf4	cluster_3
Kazald1	cluster_3
Kcns1	cluster_3
Inha	cluster_3
Cdk5r2	cluster_3
Kif26a	cluster_3
Rbpjl	cluster_3
Irf5	cluster_3
Insrr	cluster_3
Irx6	cluster_3
Adcyap1	cluster_3
Zfp580	cluster_3
Pnmal2	cluster_3
Lrg1	cluster_3
Fzd2	cluster_3
Matn4	cluster_3
Matn4_r1	cluster_3
Cntnap1	cluster_3
Ucn	cluster_3
Tmem151a	cluster_3
Olig3	cluster_3
Ltk_r2	cluster_3
Ltk_r3	cluster_3
Hey2	cluster_3
Ntrk1	cluster_3
Nxph4	cluster_3
Tacstd2	cluster_3
Gnas_r2	cluster_3
Gnas_r4	cluster_3
Gnas_r3	cluster_3
Gnas_r5	cluster_3
Smarcd3	cluster_3
Grik3	cluster_3
Ptch1	cluster_3
Rspo3	cluster_3
Ntn1	cluster_3
Kcnh3	cluster_3
Oxt	cluster_3
Hoxb13	cluster_3
Jph3	cluster_3
Prkg1_r1	cluster_3
Jph4	cluster_3
Kremen2	cluster_3
Kcnk12	cluster_3
Zfp579	cluster_3
Ccdc85c	cluster_3
Kirrel3_r3	cluster_3
Kirrel3_r1	cluster_3
Kirrel3	cluster_3
Kirrel3_r2	cluster_3
Gadd45g	cluster_3
Pcdhgb5	cluster_3
Slc24a4	cluster_3
Itpka	cluster_3
Unc5b	cluster_3
Hcn4	cluster_3
Lmo4	cluster_3
Lmo4_r2	cluster_3
Lmo4_r1	cluster_3
Hoxa1	cluster_3
Tdrd6_r1	cluster_3
Tdrd6_r2	cluster_3
Tdrd6	cluster_3
Pcdha11	cluster_3
Ntf3_r2	cluster_3
Ntf3_r1	cluster_3
Ier5	cluster_3
Gjc2	cluster_3
Gjc2_r1	cluster_3
Kcnip3	cluster_3
Trim47_r1	cluster_3
Trim47	cluster_3
Prkag2_r2	cluster_3
Kiss1r	cluster_3
Ajap1	cluster_3
Trp53i13	cluster_3
Zfpm1	cluster_3
Cpeb2_r1	cluster_3
Cpeb2	cluster_3
Shank3	cluster_3
Aqp5	cluster_3
Pappa	cluster_3
Hes7	cluster_3
Fibcd1	cluster_3
Zfp865	cluster_3
Irs4	cluster_3
1110032F04Rik	cluster_3
Mfsd2a	cluster_3
Fignl2	cluster_3
3110047P20Rik	cluster_3
Nrbp2	cluster_3
Pcdh19_r1	cluster_3
Pcdh19	cluster_3
Icam5	cluster_3
Cacna1g_r3	cluster_3
Cacna1g_r2	cluster_3
Cacna1g	cluster_3
Cacna1g_r1	cluster_3
Igsf21	cluster_3
Aldh1a3	cluster_3
2021-09-05	cluster_3
Frem2	cluster_3
1700019N12Rik	cluster_3
Fbn1	cluster_3
Odf3b	cluster_3
Wnk4	cluster_3
Crim1	cluster_3
Trim67	cluster_3
Paqr4	cluster_3
Ccnd1	cluster_3
Tbx21	cluster_3
Olig1	cluster_3
Zfpm2	cluster_3
Kdr	cluster_3
Tymp	cluster_3
Kctd1_r1	cluster_3
Gpr124	cluster_3
Hes2	cluster_3
Dach1_r1	cluster_3
Dach1	cluster_3
Avp	cluster_3
She	cluster_3
Gas1	cluster_3
Lrrtm1	cluster_3
Ppp1r3d	cluster_3
Ube2ql1	cluster_3
Prrxl1	cluster_3
Gse1	cluster_3
Pkp1	cluster_3
Grid2	cluster_3
Wnt10a	cluster_3
Grm6	cluster_3
Otop1	cluster_3
Gnal_r1	cluster_3
Ascl2	cluster_3
Prmt8	cluster_3
Slc16a11	cluster_3
Klrg2	cluster_3
Tulp1	cluster_3
Pcdhga12	cluster_3
Fam78a	cluster_3
Rbm20	cluster_3
Tfap2d	cluster_3
Adamtsl3	cluster_3
Aff3	cluster_3
Ankrd34a	cluster_3
Tmem178	cluster_3
Sfrp2	cluster_3
Ar	cluster_3
Pde3b	cluster_3
Ghsr	cluster_3
Epha5	cluster_3
Sox10	cluster_3
Fgf15	cluster_3
Lrrc4	cluster_3
Bmp1	cluster_3
Tll1	cluster_3
Thbd	cluster_3
Dlk2	cluster_3
Cdkn2c	cluster_3
Efcab4a	cluster_3
Hapln2	cluster_3
Shroom1	cluster_3
Dmrt1	cluster_3
Cacna1d	cluster_3
Nefl	cluster_3
Jag1	cluster_3
Esam	cluster_3
Crmp1_r1	cluster_3
Alcam	cluster_3
Rassf1	cluster_3
Ctdspl	cluster_3
Fzd7	cluster_3
Prosapip1	cluster_3
Pcdhac2	cluster_3
Bmper	cluster_3
AI314180	cluster_3
Gfra4	cluster_3
Col27a1	cluster_3
Gfra4_r1	cluster_3
Hs3st4	cluster_3
Cacna1h_r1	cluster_3
Cacna1h	cluster_3
Smoc2	cluster_3
Nsg1	cluster_3
Chrd	cluster_3
Insm2	cluster_3
Negr1	cluster_3
Negr1_r1	cluster_3
B3gat2	cluster_3
Snap91	cluster_3
Cnih3	cluster_3
Cnih3_r1	cluster_3
Cnih3_r2	cluster_3
Cadm2_r1	cluster_3
Cadm2	cluster_3
Adra1a	cluster_3
Ly6h_r1	cluster_3
Ly6h	cluster_3
Ly6h_r2	cluster_3
Htra4	cluster_3
Clstn1	cluster_3
Arhgap9	cluster_3
Adora1_r1	cluster_3
Adora1	cluster_3
Fam181b	cluster_3
H2-Ab1	cluster_3
Fjx1	cluster_3
Nptxr	cluster_3
Bhlha9	cluster_3
Ly6h_r3	cluster_3
Fxyd7	cluster_3
Dux	cluster_3
Pcdhgb4	cluster_3
Crmp1	cluster_3
Fam123a	cluster_3
Fam123a_r1	cluster_3
Scn4b	cluster_3
Ngef	cluster_3
Kl	cluster_3
Epha7_r1	cluster_3
Epha7	cluster_3
Zdhhc14	cluster_3
Cux1_r1	cluster_3
Cux1	cluster_3
Kcna3	cluster_3
Plec_r14	cluster_3
Plec_r13	cluster_3
Camk2n1	cluster_3
Magi2	cluster_3
Mxi1	cluster_3
Sall2	cluster_3
Nt5c2_r2	cluster_3
Ina	cluster_3
Gabra5	cluster_3
Kcnk2_r2	cluster_3
Gabbr2	cluster_3
Jph1	cluster_3
Tmeff2	cluster_3
Kcnk2_r1	cluster_3
Prph	cluster_3
Prph_r1	cluster_3
Prph_r2	cluster_3
Kcna6	cluster_3
Stox2_r1	cluster_3
Ptger3	cluster_3
Sfrp5	cluster_3
Cdh3_r1	cluster_3
Cdh3	cluster_3
Tgfb1	cluster_3
Lbx2	cluster_3
1200009I06Rik	cluster_3
Hs6st2_r1	cluster_3
Plec_r12	cluster_3
Spata18	cluster_3
Nog	cluster_3
Pbx3	cluster_3
Hs6st2	cluster_3
Lox	cluster_3
Hr	cluster_3
Gm4980	cluster_3
Kcnq5	cluster_3
Kcnq5_r1	cluster_3
Clcf1	cluster_3
Bcl2_r1	cluster_3
Bcl2	cluster_3
Zfp804a	cluster_3
Pde4a	cluster_3
Emid2	cluster_3
Lingo3	cluster_3
Slc6a20a	cluster_3
Pitx3	cluster_3
Robo3	cluster_3
Tnik_r3	cluster_3
Tnik_r2	cluster_3
Tnik_r1	cluster_3
Tnik	cluster_3
Cacnb3	cluster_3
Fgf11	cluster_3
Myo5b	cluster_3
Olfm2	cluster_3
Ptrf	cluster_3
Nell2	cluster_3
Epas1	cluster_3
Plk5	cluster_3
Oprd1	cluster_3
Notum	cluster_3
Pde8a	cluster_3
Nags_r1	cluster_3
Chst11	cluster_3
Astn2	cluster_3
Astn2_r1	cluster_3
Baz1a	cluster_3
Stac2	cluster_3
Nags	cluster_3
Mrc2	cluster_3
Hey1	cluster_3
Rcsd1	cluster_3
Rcsd1_r1	cluster_3
Shisa2	cluster_3
Hlf	cluster_3
Man1c1	cluster_3
Cxcl14	cluster_3
Cacnb3_r1	cluster_3
BC068157	cluster_3
Cyp26c1	cluster_3
Sypl2	cluster_3
Sez6l_r1	cluster_3
Sez6l_r2	cluster_3
Sez6l	cluster_3
Ache	cluster_3
Bcl6b	cluster_3
Igf1r	cluster_3
Tm6sf1	cluster_3
Wnk2	cluster_3
Wbscr17	cluster_3
Zfp629	cluster_3
Arhgef7	cluster_3
Mapk12	cluster_3
Dgki	cluster_3
Rassf5	cluster_3
Tmem30b	cluster_3
Zfp319	cluster_3
Cdh4	cluster_3
Celf4_r4	cluster_3
Celf4	cluster_3
Celf4_r1	cluster_3
Celf4_r2	cluster_3
Celf4_r3	cluster_3
Celf4_r5	cluster_3
Hs3st3a1	cluster_3
Tmem132d	cluster_3
Nbea	cluster_3
Htr6	cluster_3
Ildr2	cluster_3
Wnt4	cluster_3
Lipg	cluster_3
Cdk6	cluster_3
Fras1	cluster_3
H2-Q9	cluster_3
H2-Q7	cluster_3
H2-Q7_r1	cluster_3
H2-Q7_r2	cluster_3
Nr5a2	cluster_3
Vipr1	cluster_3
Lrrc10b	cluster_3
Rab31	cluster_3
Kcnd2	cluster_3
Hoxd1	cluster_3
Ppp1r1b	cluster_3
C530028O21Rik_r1	cluster_3
C530028O21Rik_r2	cluster_3
C530028O21Rik	cluster_3
Pde5a	cluster_3
Camk2d_r1	cluster_3
Camk2d_r2	cluster_3
Camk2d	cluster_3
Fbll1	cluster_3
Mdfi_r1	cluster_3
Mdfi	cluster_3
Tmtc1	cluster_3
Sgpp2	cluster_3
Lbh	cluster_3
Slc43a1	cluster_3
Fam19a5	cluster_3
Wdr86	cluster_3
Cadps2_r6	cluster_3
Cadps2	cluster_3
Cadps2_r4	cluster_3
Cadps2_r5	cluster_3
Cadps2_r3	cluster_3
Cadps2_r2	cluster_3
Cadps2_r1	cluster_3
Repin1_r5	cluster_3
Repin1_r4	cluster_3
Nkd1	cluster_3
Hoxb1	cluster_3
Apba1	cluster_3
Auts2	cluster_3
Slc43a1_r2	cluster_3
Slc43a1_r1	cluster_3
Celsr2	cluster_3
Celsr2_r1	cluster_3
St8sia6	cluster_3
Bnc2	cluster_3
App_r1	cluster_3
App_r2	cluster_3
App_r3	cluster_3
App	cluster_3
App_r4	cluster_3
Fam189a1	cluster_3
Kbtbd13	cluster_3
Dtx1	cluster_3
Drd5	cluster_3
Wnt2	cluster_3
Sntb1	cluster_3
Dock3	cluster_3
Homer2_r2	cluster_3
Homer2_r1	cluster_3
Lrrfip1	cluster_3
Fam38b	cluster_3
Cpm	cluster_3
Nefh	cluster_3
Gpr176	cluster_3
Cacng4	cluster_3
Kctd12	cluster_3
Sdk1	cluster_3
Arhgef40_r2	cluster_3
Arhgef40_r1	cluster_3
Arhgef40	cluster_3
Cacna2d1_r2	cluster_3
Cacna2d1_r1	cluster_3
Cacna2d1	cluster_3
Cacna2d1_r4	cluster_3
Cacna2d1_r3	cluster_3
Gfod1	cluster_3
Kcnj3	cluster_3
Pwwp2b	cluster_3
Pwwp2b_r1	cluster_3
Dscaml1	cluster_3
Pld5_r1	cluster_3
Gpr50	cluster_3
Tbc1d30	cluster_3
Nptx2	cluster_3
2410016O06Rik	cluster_3
Slc7a10	cluster_3
Pmp22	cluster_3
Clstn2	cluster_3
Ptchd1	cluster_3
Chrdl2	cluster_3
Unc5d	cluster_3
Slit3	cluster_3
Edaradd	cluster_3
Pgr	cluster_3
Ret	cluster_3
Ret_r1	cluster_3
Cdk14	cluster_3
Ism1	cluster_3
Mmp9	cluster_3
Maf	cluster_3
Cacnb2	cluster_3
Gpr27	cluster_3
Galr1	cluster_3
Cecr6	cluster_3
Ppp1r3g	cluster_3
Lrp8	cluster_3
Bicc1	cluster_3
Adcy1	cluster_3
Kcnk4	cluster_3
Spen	cluster_3
Neto1	cluster_3
Cpne5	cluster_3
Cldn5	cluster_3
Dyrk2	cluster_3
Igdcc4	cluster_3
Ust	cluster_3
Epha8	cluster_3
Snx33	cluster_3
Rgma	cluster_3
Clic6	cluster_3
Srd5a2	cluster_3
Fgf2	cluster_3
Zfp608	cluster_3
Vgf	cluster_3
Rgs11	cluster_3
Kcnc1	cluster_3
Kcnc1_r1	cluster_3
4931408A02Rik	cluster_3
4931408A02Rik_r1	cluster_3
Chst5	cluster_3
Tpm2	cluster_3
Gpc6_r1	cluster_3
Gpc6	cluster_3
Rhbdl3	cluster_3
Sh2b2	cluster_3
Chsy3	cluster_3
Cobll1_r1	cluster_3
Cobll1	cluster_3
Gas2l1_r3	cluster_3
Gas2l1_r2	cluster_3
Gas2l1_r1	cluster_3
Gas2l1	cluster_3
Shb	cluster_3
Wnt9a	cluster_3
Anp32a	cluster_3
Emilin2	cluster_3
Rims4	cluster_3
Prok2	cluster_3
Prok2_r1	cluster_3
Prok2_r2	cluster_3
Necab2	cluster_3
Igfbpl1	cluster_3
Wnt16	cluster_3
Kcna7	cluster_3
Phf13	cluster_3
N4bp2l1	cluster_3
Rxfp3	cluster_3
Camk2n2	cluster_3
Cds1	cluster_3
Kcnma1_r10	cluster_3
Kcnma1_r20	cluster_3
Kcnma1_r9	cluster_3
Kcnma1_r8	cluster_3
Kcnma1_r7	cluster_3
Kcnma1_r6	cluster_3
Kcnma1_r5	cluster_3
Kcnma1_r21	cluster_3
Kcnma1_r15	cluster_3
Kcnma1_r18	cluster_3
Kcnma1_r12	cluster_3
Kcnma1_r14	cluster_3
Kcnma1_r16	cluster_3
Kcnma1_r13	cluster_3
Kcnma1_r17	cluster_3
Kcnma1_r4	cluster_3
Kcnma1_r3	cluster_3
Kcnma1_r2	cluster_3
Kcnma1_r19	cluster_3
Kcnma1_r1	cluster_3
Kcnma1	cluster_3
Kcnma1_r11	cluster_3
Mycn	cluster_3
Arhgap20	cluster_3
Man1a	cluster_3
Nes	cluster_3
Rassf10	cluster_3
Bcr	cluster_3
Fam78b	cluster_3
Fam78b_r1	cluster_3
Fam78b_r2	cluster_3
Metrnl	cluster_3
Fbxo32	cluster_3
Corin	cluster_3
Snx18	cluster_3
Tox	cluster_3
Ddx43	cluster_3
Tspan5	cluster_3
Mark1	cluster_3
Tbc1d4	cluster_3
Slco3a1	cluster_3
Slco3a1_r1	cluster_3
Cygb	cluster_3
Gm1564	cluster_3
Gal3st1_r1	cluster_3
Gal3st1	cluster_3
Gal3st1_r2	cluster_3
Corin_r1	cluster_3
Gpr62	cluster_3
Sez6	cluster_3
Stk32c_r1	cluster_3
Cd14	cluster_3
Rgs7bp	cluster_3
Sdc1	cluster_3
Unc5c	cluster_3
Kcnj8	cluster_3
Galnt7	cluster_3
Galnt7_r1	cluster_3
Msc	cluster_3
Myc_r2	cluster_3
Myc_r3	cluster_3
Wnt9b	cluster_3
C2cd4d	cluster_3
Fam184a	cluster_3
Nebl	cluster_3
Gpr150	cluster_3
Rem1	cluster_3
Zfyve28	cluster_3
Ak5	cluster_3
Psmb8	cluster_3
Arhgdig	cluster_3
Med12l	cluster_3
Ltbp3	cluster_3
Nhsl2	cluster_3
Tsc22d1	cluster_3
Gucy2e	cluster_3
Mapk11	cluster_3
Ppp1r18	cluster_3
Ppp1r18_r1	cluster_3
Ppp1r18_r2	cluster_3
Pthlh	cluster_3
Zfp648	cluster_3
Lonrf3	cluster_3
Plekho1	cluster_3
Abhd8	cluster_3
Sos2	cluster_3
Ppp3cc	cluster_3
Myc_r1	cluster_3
Myc	cluster_3
Panx2	cluster_3
Rspo2	cluster_3
Prkch	cluster_3
Doc2a	cluster_3
Hspa1a	cluster_3
Pygo1	cluster_3
Amigo2_r2	cluster_3
Amigo2_r1	cluster_3
Amigo2	cluster_3
Slc9a5	cluster_3
Arhgap10	cluster_3
Lad1	cluster_3
Extl1	cluster_3
Bend7	cluster_3
Bend7_r1	cluster_3
Penk	cluster_3
Cacna2d2_r1	cluster_3
Cacna2d2	cluster_3
Cacna2d2_r4	cluster_3
Cacna2d2_r3	cluster_3
Cacna2d2_r2	cluster_3
Dhrs3_r1	cluster_3
Bmp3	cluster_3
Dhrs3	cluster_3
Lysmd2	cluster_3
Ttc9	cluster_3
Il15ra	cluster_3
Cdkn2a_r1	cluster_3
Fbxo41	cluster_3
Rnf39	cluster_3
Fam134a	cluster_3
Scube3	cluster_3
1810031K17Rik	cluster_3
Plxdc2	cluster_3
Rasd1	cluster_3
Ssbp2_r1	cluster_3
Ssbp2	cluster_3
Megf6	cluster_3
Plcl1	cluster_3
Adam12	cluster_3
Fam46a_r1	cluster_3
Fam46a	cluster_3
Slc1a2	cluster_3
Accn1	cluster_3
Bhlhe40	cluster_3
Zfp36l2	cluster_3
4833403I15Rik	cluster_3
Ppargc1b	cluster_3
Lypd1	cluster_3
Rgl1	cluster_3
Chd3	cluster_3
Tdrd5	cluster_3
E330009J07Rik	cluster_3
Shc4	cluster_3
Btbd11	cluster_3
Mtap6_r1	cluster_3
Mtap6	cluster_3
Cav1	cluster_3
Mmp15	cluster_3
Stx11_r1	cluster_3
Stx11	cluster_3
Stx11_r2	cluster_3
Gnai1	cluster_3
Ccbe1	cluster_3
Mtap6_r2	cluster_3
Hopx_r2	cluster_3
Hopx	cluster_3
Hopx_r1	cluster_3
Cav1_r1	cluster_3
Smo	cluster_3
Rgs9bp	cluster_3
Fam124a	cluster_3
Epb4.1l4b	cluster_3
Stk10	cluster_3
Egln1	cluster_3
Serinc2_r1	cluster_3
Nfib_r2	cluster_3
Nfib_r1	cluster_3
Nfib	cluster_3
Artn	cluster_3
Rasip1	cluster_3
Slc39a8	cluster_3
Slc39a8_r2	cluster_3
Slc39a8_r1	cluster_3
Sgpp1	cluster_3
Fam174b	cluster_3
Ltbp4	cluster_3
Kctd8	cluster_3
Cables1	cluster_3
Cables1_r1	cluster_3
Col13a1	cluster_3
Hrh3	cluster_3
Csf1	cluster_3
Csf1_r1	cluster_3
Csf1_r2	cluster_3
Msi1	cluster_3
Tigd5	cluster_3
Gm5294	cluster_3
Mypop	cluster_3
Susd1	cluster_3
Elovl4_r1	cluster_3
Elovl4	cluster_3
Aebp1	cluster_3
Nav2_r1	cluster_3
Fzd4	cluster_3
Kcnq2_r2	cluster_3
Kcnq2_r4	cluster_3
Kcnq2_r5	cluster_3
Kcnq2_r1	cluster_3
Kcnq2	cluster_3
Kcnq2_r6	cluster_3
Kcnq2_r7	cluster_3
Kcnq2_r8	cluster_3
Kcnq2_r11	cluster_3
Kcnq2_r3	cluster_3
Kcnq2_r9	cluster_3
Kcnq2_r10	cluster_3
Vopp1	cluster_3
Smad3	cluster_3
Cpd	cluster_3
Map3k5	cluster_3
Rtn4r	cluster_3
Spock2	cluster_3
Pde3a	cluster_3
Pip4k2a	cluster_3
Ripply3	cluster_3
Deaf1	cluster_3
Ppp1r9b	cluster_3
Meox2	cluster_3
Rusc1_r1	cluster_3
Rusc1_r2	cluster_3
Irs2	cluster_3
B4galnt2	cluster_3
Sirpa_r2	cluster_3
Sirpa	cluster_3
Sirpa_r1	cluster_3
Tmcc3	cluster_3
Abcg4	cluster_3
Axin2	cluster_3
Tnfrsf1a	cluster_3
Agpat9	cluster_3
Kcnj9	cluster_3
Cacna1e	cluster_3
Cadm3	cluster_3
O3far1	cluster_3
8430427H17Rik_r1	cluster_3
Egfr_r1	cluster_3
Egfr	cluster_3
Des	cluster_3
Igdcc3	cluster_3
Zfp358	cluster_3
Klhl35	cluster_3
Lor	cluster_3
Vav3	cluster_3
Prr7	cluster_3
Irgc1	cluster_3
Nppc	cluster_3
Tox3	cluster_3
Enpp1	cluster_3
Gnao1_r1	cluster_3
Gnao1	cluster_3
Npbwr1	cluster_3
Peli2	cluster_3
Mfsd4_r1	cluster_3
Mfsd4	cluster_3
Fam101b	cluster_3
Mal	cluster_3
Mal_r1	cluster_3
Hs3st2	cluster_3
Kcnf1	cluster_3
Scube1	cluster_3
Cnnm1	cluster_3
Slit1	cluster_3
Amigo1_r1	cluster_3
Amigo1	cluster_3
Capn2	cluster_3
Gp5	cluster_3
Lgr5	cluster_3
Fzd9	cluster_3
Ptprg	cluster_3
Zcchc2_r1	cluster_3
Zcchc2	cluster_3
Abtb2	cluster_3
Gipc3	cluster_3
Setd7	cluster_3
Trnp1	cluster_3
Kcnmb4	cluster_3
Galnt14	cluster_3
Pvrl1	cluster_3
Ncs1	cluster_3
Gm12824	cluster_3
Uhrf2	cluster_3
Aatk_r2	cluster_3
Arhgef17	cluster_3
Gab1	cluster_3
Zfp651	cluster_3
Marveld1	cluster_3
Pom121l2	cluster_3
Pom121l2_r1	cluster_3
Gnal	cluster_3
Cdh13	cluster_3
Kitl	cluster_3
Adamts8	cluster_3
Parp12	cluster_3
Cnot6l_r1	cluster_3
Dusp7	cluster_3
St8sia1	cluster_3
Htr5b	cluster_3
B3gnt6	cluster_3
Pfkfb3_r7	cluster_3
Gpc1	cluster_3
Mgll	cluster_3
Mgll_r1	cluster_3
Stxbp5	cluster_3
Hes6	cluster_3
Fam89a	cluster_3
Zc3h12c	cluster_3
Ankrd13b	cluster_3
Pllp	cluster_3
Iffo2	cluster_3
Rnf150	cluster_3
Tmem229a	cluster_3
3830431G21Rik	cluster_3
Arhgef15	cluster_3
Ryr2	cluster_3
Tsc22d3_r1	cluster_3
6430704M03Rik	cluster_3
Vsx1	cluster_3
Grm7	cluster_3
Igfbp2	cluster_3
Htr1a	cluster_3
Klhdc8a	cluster_3
Gpr37	cluster_3
Zc3hav1_r1	cluster_3
Zc3hav1	cluster_3
Igf2bp2	cluster_3
Tcf15	cluster_3
Grp	cluster_3
Ggn	cluster_3
Gab2_r1	cluster_3
Gab2	cluster_3
4833424O15Rik	cluster_3
Gdf10	cluster_3
Susd4	cluster_3
Ripply2	cluster_3
Fam110c	cluster_3
Sox8	cluster_3
Cbr3	cluster_3
Adamts18	cluster_3
Cxcl16	cluster_3
Fzd6	cluster_3
Fzd6_r1	cluster_3
Zbtb10	cluster_3
Trpc3	cluster_3
Nefm	cluster_3
Nmnat2	cluster_3
AI593442	cluster_3
Mixl1	cluster_3
Foxo3	cluster_3
Mmp17	cluster_3
Ube2j1	cluster_3
Hspa1b	cluster_3
Slc44a5	cluster_3
Arhgap6	cluster_3
Rab15	cluster_3
Nab2	cluster_3
Nab2_r1	cluster_3
Ank1	cluster_3
Chrna4	cluster_3
Caskin1	cluster_3
Shc2	cluster_3
Flt3	cluster_3
Adamts3	cluster_3
Adamts3_r1	cluster_3
Phf21b	cluster_3
Myod1	cluster_3
Igf2bp3	cluster_3
Car11	cluster_3
Galnt12	cluster_3
Arg2	cluster_3
Irf4	cluster_3
Hdac7_r6	cluster_3
Hdac7_r7	cluster_3
Zfp800	cluster_3
Mab21l2	cluster_3
Slc6a2	cluster_3
Prr16	cluster_3
Dock8	cluster_3
Jag2	cluster_3
Slc22a17	cluster_3
Fmnl1_r1	cluster_3
Fmnl1	cluster_3
Kcng2	cluster_3
Begain	cluster_3
Grin3a	cluster_3
Fscn1	cluster_3
Kbtbd5	cluster_3
Fosl1	cluster_3
Hhipl1	cluster_3
Rps6ka4	cluster_3
Yaf2	cluster_3
Pstpip2	cluster_3
Six5	cluster_3
Sema7a	cluster_3
Ggn_r1	cluster_3
Amfr	cluster_3
Ace	cluster_3
Lhfpl3_r1	cluster_3
Lhfpl3	cluster_3
Cd83	cluster_3
C2cd4a	cluster_3
Cldn7	cluster_3
Cldn7_r1	cluster_3
Rprm	cluster_3
Neurl1b	cluster_3
Nos1ap_r1	cluster_3
Rnf130	cluster_3
9030425E11Rik	cluster_3
Mycl1	cluster_3
Hunk	cluster_3
Pou3f4	cluster_3
Prkg1	cluster_3
Arfgef1	cluster_3
Rbp4	cluster_3
Id4	cluster_3
Foxo6	cluster_3
Mmp28	cluster_3
Mmp28_r1	cluster_3
Dok1	cluster_3
Igfbp3	cluster_3
Ppm1e	cluster_3
Dusp15_r1	cluster_3
Dusp15	cluster_3
Lpgat1	cluster_3
Ephb4	cluster_3
Ephb4_r1	cluster_3
Dkk2	cluster_3
Fndc5	cluster_3
Lrp4_r1	cluster_3
Lrp4	cluster_3
Gpc5	cluster_3
Heg1	cluster_3
Dgat2	cluster_3
Batf3	cluster_3
H1f0	cluster_3
Limch1	cluster_3
Cys1	cluster_3
Cys1_r1	cluster_3
Cys1_r2	cluster_3
Rarres1	cluster_3
Sfrp1	cluster_3
Lpgat1_r1	cluster_3
Kdm2b_r2	cluster_3
Agap3	cluster_3
Agap3_r1	cluster_3
H2-D1	cluster_3
Plcl2	cluster_3
Hipk2_r1	cluster_3
Rbp4_r1	cluster_3
Kdm2b_r1	cluster_3
Sowahc	cluster_3
Spock1_r1	cluster_3
Spock1	cluster_3
Spock1_r4	cluster_3
Spock1_r3	cluster_3
Spock1_r2	cluster_3
Dusp2	cluster_3
Dpp10	cluster_3
Lin7a	cluster_3
H2-Q10	cluster_3
Ctnnd2	cluster_3
Mex3d	cluster_3
Ncam1	cluster_3
Ncam1_r1	cluster_3
Ncam1_r2	cluster_3
Igf2bp1	cluster_3
Synm_r1	cluster_3
Synm	cluster_3
Synm_r2	cluster_3
D930020B18Rik	cluster_3
Dcc	cluster_3
Svep1	cluster_3
Gpr83	cluster_3
Mgat4b	cluster_3
Tnfrsf11a	cluster_3
Pvrl3	cluster_3
Pvrl3_r1	cluster_3
Pvrl3_r2	cluster_3
Jazf1_r1	cluster_3
Slc35c1	cluster_3
Pcsk9	cluster_3
Slc35c1_r1	cluster_3
Adcy3	cluster_3
Adcy3_r1	cluster_3
Adcy3_r2	cluster_3
Slc27a2	cluster_3
Irak3	cluster_3
Nav1	cluster_3
Il1rl2	cluster_3
Rab11fip3_r2	cluster_3
Rab11fip3_r1	cluster_3
Vegfa_r4	cluster_3
Vegfa_r3	cluster_3
Vegfa_r5	cluster_3
6430527G18Rik	cluster_3
Chsy1	cluster_3
Hpse	cluster_3
Myo5a	cluster_3
Col15a1	cluster_3
Pmepa1	cluster_3
Frat1	cluster_3
Gxylt2	cluster_3
Pdzrn3	cluster_3
Npr2	cluster_3
Mgat5b	cluster_3
Tnfsf11	cluster_3
1700018A14Rik	cluster_3
Srms	cluster_3
Arhgef26	cluster_3
Bag2	cluster_3
Tgfbr2	cluster_3
Tgfbr2_r1	cluster_3
Cebpd	cluster_3
Prrx2	cluster_3
Rxra	cluster_3
Tnfsf9	cluster_3
Tac1	cluster_3
Ppp1r14c	cluster_3
Golim4	cluster_3
Tbxa2r	cluster_3
6230409E13Rik	cluster_3
Eml6	cluster_3
Dock10	cluster_3
Cldn3	cluster_3
Sstr4	cluster_3
Cnfn	cluster_3
Bend4	cluster_3
Cd248	cluster_3
Cnfn_r1	cluster_3
Rbm24	cluster_3
Ppl	cluster_3
Slc16a2	cluster_3
Slc30a2	cluster_3
Camk4	cluster_3
Scube2	cluster_3
Cdc14b_r1	cluster_3
Creb3l1	cluster_3
Gpr126_r1	cluster_3
Plcd1	cluster_3
Igfbp4	cluster_3
Cadm1_r1	cluster_3
Cadm1	cluster_3
Cadm1_r3	cluster_3
Cadm1_r2	cluster_3
Ltb4r2	cluster_3
Camk1d	cluster_3
Fkrp	cluster_3
Slc16a6_r1	cluster_3
Grasp	cluster_3
Rab6b	cluster_3
Ybx2	cluster_3
Col5a1	cluster_3
Chn2	cluster_3
Sh3pxd2b	cluster_3
Rora	cluster_3
Cttnbp2	cluster_3
Pdzrn4	cluster_3
Lrat	cluster_3
Esrp2	cluster_3
Scara3	cluster_3
Ptx3	cluster_3
Fam65b_r1	cluster_3
Fam65b_r2	cluster_3
D630045J12Rik	cluster_3
Slc6a11	cluster_3
Slc22a23	cluster_3
Slc13a5	cluster_3
2510009E07Rik	cluster_3
Edil3_r1	cluster_3
Edil3	cluster_3
Rfx6	cluster_3
Oaf	cluster_3
Papss2	cluster_3
Slc30a10	cluster_3
Colec12	cluster_3
Adam11	cluster_3
Adam11_r1	cluster_3
Dact1	cluster_3
Dact1_r1	cluster_3
Cerk	cluster_3
Atp2a3_r2	cluster_3
Atp2a3_r1	cluster_3
Atp2a3	cluster_3
Gabra4	cluster_3
Wls	cluster_3
Cybrd1	cluster_3
Ephx4	cluster_3
B4galnt4	cluster_3
Tub	cluster_3
Prkar2b	cluster_3
Ckap4	cluster_3
Ptprj_r1	cluster_3
Dok6	cluster_3
Map4k4_r1	cluster_3
Map4k4_r2	cluster_3
Map4k4_r3	cluster_3
Map4k4	cluster_3
Mmp25	cluster_3
Fam83f	cluster_3
Ube2e1	cluster_3
Trib1	cluster_3
Rorb_r1	cluster_3
1700001O22Rik	cluster_3
Zbtb45	cluster_3
Sort1	cluster_3
Sowahd	cluster_3
Lrp1b	cluster_3
Sdc3	cluster_3
Ccdc109b	cluster_3
Epcam	cluster_3
Syt16	cluster_3
Kcnk6	cluster_3
Npw	cluster_3
Khdrbs3	cluster_3
Pcolce2	cluster_3
Crtc3	cluster_3
Dbx2	cluster_3
Igfbp6	cluster_3
Chd5	cluster_3
Chd5_r1	cluster_3
H2-K1	cluster_3
Adcy9	cluster_3
Bace2	cluster_3
Prkcdbp	cluster_3
Rragd	cluster_3
Nfe2l3	cluster_3
Pxdn	cluster_3
Susd5	cluster_3
Loxl1	cluster_3
Whrn_r5	cluster_3
Whrn_r6	cluster_3
Whrn_r7	cluster_3
Whrn_r8	cluster_3
Slmo1	cluster_3
Fgf18	cluster_3
Adcy2	cluster_3
Daglb	cluster_3
Tnfaip8l3	cluster_3
Dusp5	cluster_3
Man1a2	cluster_3
Prkd2_r1	cluster_3
Prkd2	cluster_3
Pcdh18	cluster_3
Slc5a5	cluster_3
Slc47a2	cluster_3
Zeb1	cluster_3
Kcnq3	cluster_3
Tbc1d9_r1	cluster_3
Tbc1d9	cluster_3
Lrig1	cluster_3
Slc30a4	cluster_3
Chst7	cluster_3
Rac3	cluster_3
Marveld3_r1	cluster_3
Marveld3	cluster_3
Gas6	cluster_3
4930506M07Rik	cluster_3
4930506M07Rik_r1	cluster_3
Slc25a48	cluster_3
Micall1	cluster_3
Scn1b	cluster_3
Ankrd9	cluster_3
Rnf157	cluster_3
Peg12	cluster_3
Cntln	cluster_3
Cntln_r1	cluster_3
Phlpp1	cluster_3
Dnajb3	cluster_3
Eid1	cluster_3
Plbd1	cluster_3
Atp1b2	cluster_3
Socs1	cluster_3
Mllt4	cluster_3
Mesdc1	cluster_3
Robo1	cluster_3
Laptm4b	cluster_3
2310014L17Rik	cluster_3
Lrig3	cluster_3
Reep1	cluster_3
Bmp2k	cluster_3
Tuba8	cluster_3
Prkar2a	cluster_3
Bok	cluster_3
Pdzd8	cluster_3
Hsf5	cluster_3
Tcfl5	cluster_3
Ctu1	cluster_3
Usp25	cluster_3
[truncated: 24,799 more rows]
