# Supplementary material for: Variant PCGF1-PRC1 links PRC2 recruitment with differentiation-associated transcriptional inactivation at target genes
Source: Nat Commun. 2021 Sep 9;12:5341. doi: 10.1038/s41467-021-24894-z (PMC8429492; doi:10.1038/s41467-021-24894-z)
Supplement: Supplementary file 5 — Supplementary Data2 [file 41467_2021_24894_MOESM5_ESM.xlsx]

## Sheet: Gene expression_ESvsEB
gene_symbol	baseMean	log2FoldChange	pvalue	Group
Fosb	801.065	-8.60338	1.10109e-90	downregulated
Fos	1966.15	-7.28361	8.34529e-74	downregulated
Col12a1	144.935	-6.24735	1.639e-60	downregulated
Edn1	41.6089	-6.158	1.38347e-33	downregulated
Klf4	4518.7	-6.05617	4.58182e-36	downregulated
Spic	23.7051	-5.93411	4.3006e-32	downregulated
Egr1	2320.91	-5.68819	2.90026e-123	downregulated
Trpm1	40.3071	-5.50187	3.47918e-31	downregulated
Thbs1	727.446	-5.48763	4.09439e-81	downregulated
Cyr61	1090.41	-5.45495	5.01162e-175	downregulated
Ccdc80	53.1886	-5.28666	1.78126e-31	downregulated
Cdx1	230.975	-5.21457	3.11186e-50	downregulated
Col8a1	23.3378	-5.06631	1.4374e-18	downregulated
Egr2	62.313	-5.01788	6.56376e-35	downregulated
Fgf10	88.3018	-4.97836	3.21086e-29	downregulated
Ahnak	2965.9	-4.9662	7.92053e-68	downregulated
Acta2	78.8678	-4.95841	4.3164e-18	downregulated
Osr2	22.7732	-4.92296	2.48365e-27	downregulated
Socs3	695.946	-4.86067	2.92239e-101	downregulated
Dmgdh	52.0072	-4.82029	3.01566e-28	downregulated
Tfcp2l1	7757.21	-4.77206	1.13768e-55	downregulated
Col1a1	1123.74	-4.76786	5.72529e-101	downregulated
Crtac1	182.406	-4.68921	1.47818e-28	downregulated
Ablim2	85.0806	-4.66871	4.91944e-30	downregulated
Atp2b2	112.616	-4.65945	2.36324e-23	downregulated
2210409E12Rik	328.924	-4.63501	3.68918e-16	downregulated
Itga11	18.0937	-4.61587	2.53002e-18	downregulated
Loxl4	24.8127	-4.59524	1.9063e-22	downregulated
Plagl1	514.705	-4.57757	5.51748e-71	downregulated
2510009E07Rik	30.7418	-4.57218	2.64284e-24	downregulated
Slc13a5	28.897	-4.54138	6.23856e-25	downregulated
Lox	132.913	-4.51914	5.14468e-29	downregulated
Crxos	31.5124	-4.51323	2.11919e-19	downregulated
Gjb4	14.3294	-4.50552	3.25477e-16	downregulated
Lamc2	741.245	-4.45704	1.902e-38	downregulated
Fhad1	37.3807	-4.4355	2.83648e-16	downregulated
Gm15698	51.9974	-4.43147	4.13336e-17	downregulated
Mras	145.505	-4.37606	6.95693e-26	downregulated
Mapt	400.651	-4.32039	1.1855e-37	downregulated
Ism2	83.4172	-4.2927	5.66454e-28	downregulated
Ly6g6e	115.688	-4.28134	2.12615e-18	downregulated
Aldh1a3	32.6898	-4.26864	4.15891e-24	downregulated
Calb2	32.9796	-4.25312	8.15384e-30	downregulated
Spns3	8.58533	-4.24448	1.01614e-12	downregulated
Tbx3	3048.05	-4.24188	1.84707e-33	downregulated
Postn	14.9498	-4.21048	5.24485e-19	downregulated
Tinagl1	49.4933	-4.20413	2.45926e-34	downregulated
Sh2d4b	32.4513	-4.19447	7.76336e-21	downregulated
Hymai	11.9199	-4.18716	5.25068e-14	downregulated
Ablim1	222.542	-4.18333	2.71916e-55	downregulated
Mitf	170.368	-4.17346	2.13258e-83	downregulated
Mobp	21.4762	-4.14528	3.99353e-24	downregulated
Col1a2	324.793	-4.09698	3.05537e-48	downregulated
Xaf1	37.0806	-4.08724	8.3647e-14	downregulated
Emp1	92.997	-4.07866	1.34453e-17	downregulated
Vwf	248.942	-4.05626	1.09382e-27	downregulated
Pappa	8.42136	-4.03046	2.38325e-12	downregulated
Sp5	26.6141	-4.02806	6.15138e-14	downregulated
Bhmt2	19.4344	-4.02378	1.11765e-14	downregulated
Dio3	25.005	-4.02096	2.69091e-24	downregulated
Bcl6	64.3287	-4.01192	8.49268e-18	downregulated
A2m	276.619	-3.98265	3.13032e-12	downregulated
Nnmt	8.04173	-3.95811	8.28781e-14	downregulated
Ctgf	947.36	-3.94825	9.41798e-93	downregulated
Gjb3	599.502	-3.94634	3.23614e-18	downregulated
4930487H11Rik	10.799	-3.90967	6.90725e-13	downregulated
Serpine1	140.804	-3.8737	1.84873e-24	downregulated
Cav1	14.4168	-3.81233	8.1967e-10	downregulated
Pglyrp1	25.888	-3.80236	4.95042e-10	downregulated
Junb	470.34	-3.79855	1.07225e-40	downregulated
Myom2	3.59537	-3.78575	5.98963e-09	downregulated
Gjb5	83.9141	-3.75695	1.68211e-19	downregulated
Zc3hav1	596.415	-3.74288	2.47686e-31	downregulated
Calcoco2	280.114	-3.73993	2.51675e-14	downregulated
Padi2	95.9744	-3.71825	9.60722e-27	downregulated
AW549542	11.3767	-3.69382	3.32086e-11	downregulated
Rab44	6.07349	-3.68366	3.07669e-10	downregulated
S100a13	48.5435	-3.66357	2.53901e-11	downregulated
Gata2	87.2472	-3.66104	5.77905e-21	downregulated
Jam2	1156.92	-3.66067	4.33776e-18	downregulated
Slc1a1	14.5238	-3.64412	4.661e-13	downregulated
S1pr1	24.3999	-3.63474	1.45897e-18	downregulated
Stab2	9.11546	-3.63399	2.78027e-14	downregulated
Rusc2	269.13	-3.63316	3.11537e-33	downregulated
Atf3	114.54	-3.62735	2.93843e-28	downregulated
Serpinb1a	14.1396	-3.62093	2.86536e-09	downregulated
Kiss1	5.13126	-3.61825	1.94031e-08	downregulated
Tns4	61.7479	-3.6164	2.04446e-19	downregulated
6330410L21Rik	9.44099	-3.5945	1.57878e-13	downregulated
Jak3	409.1	-3.58613	6.84427e-29	downregulated
Nid1	3089.13	-3.58377	1.03053e-26	downregulated
Htr5a	9.65165	-3.55131	4.21726e-11	downregulated
Sdpr	9.1425	-3.54911	1.33485e-07	downregulated
Aldh1l1	150.421	-3.54379	2.16114e-102	downregulated
Tmem117	16.16	-3.54269	4.02486e-13	downregulated
Tgm1	160.829	-3.53647	7.88319e-36	downregulated
Lyz2	19.0626	-3.51738	1.20185e-12	downregulated
Pde8a	318.974	-3.49969	6.86861e-18	downregulated
Cemip	28.4123	-3.49949	1.18819e-13	downregulated
Mfsd2b	45.4586	-3.49621	9.3889e-18	downregulated
Kdelr3	175.922	-3.48808	7.38957e-13	downregulated
Col20a1	31.8577	-3.48172	1.99279e-13	downregulated
Aqp3	411.837	-3.46227	1.23037e-50	downregulated
Stard8	89.6278	-3.46027	5.3043e-27	downregulated
Dner	51.2014	-3.45566	1.77401e-11	downregulated
Slc6a7	79.4676	-3.43382	1.01607e-11	downregulated
Col5a2	77.575	-3.43293	3.64086e-23	downregulated
Cadm4	353.509	-3.42692	4.62836e-23	downregulated
Ptgs2	51.4722	-3.41928	2.78989e-23	downregulated
Card14	9.3099	-3.40484	6.09811e-11	downregulated
Alpk3	431.924	-3.40155	6.88828e-18	downregulated
Il6ra	32.212	-3.39287	3.29508e-20	downregulated
Gm13580	12.91	-3.38297	2.55113e-08	downregulated
S100a1	34.4295	-3.37134	1.87498e-14	downregulated
Osmr	7.5184	-3.36658	8.58726e-09	downregulated
Fry	307.97	-3.35778	8.00284e-33	downregulated
Fxyd2	4.76344	-3.35191	4.82182e-10	downregulated
Gm11545	8.58239	-3.34825	1.63138e-09	downregulated
AA986860	31.5237	-3.34692	2.88675e-12	downregulated
Pou2f3	179.969	-3.33527	3.56847e-37	downregulated
Mme	406.981	-3.3342	4.13804e-31	downregulated
Cnga4	4.05914	-3.32376	9.2803e-08	downregulated
Hoxc12	7.30245	-3.32126	3.50076e-08	downregulated
Laptm5	712.109	-3.31903	2.00296e-28	downregulated
1700016D06Rik	3.49514	-3.31779	1.34084e-06	downregulated
Ckb	1500.33	-3.31538	4.61499e-74	downregulated
Lama1	957.921	-3.31141	4.73986e-20	downregulated
Sh3rf2	25.9142	-3.29078	1.91598e-12	downregulated
Rab11fip5	691.1	-3.28808	1.48449e-21	downregulated
Slit2	125.581	-3.28715	1.05194e-21	downregulated
Cidea	17.6778	-3.28586	4.56609e-10	downregulated
Cited4	31.5864	-3.28026	5.71415e-19	downregulated
Egr3	9.14175	-3.27855	3.00073e-10	downregulated
Rgcc	31.8441	-3.27442	1.21049e-15	downregulated
Prss35	36.5142	-3.26963	6.1784e-13	downregulated
Bcl3	181.582	-3.25403	7.6119e-40	downregulated
Kit	1232.48	-3.23947	8.22517e-37	downregulated
Mfi2	23.1394	-3.23918	2.67176e-15	downregulated
Col3a1	50.702	-3.23831	1.30056e-24	downregulated
Igfbp7	20.9236	-3.22226	5.49325e-10	downregulated
Ak4	1580.72	-3.20813	1.93926e-19	downregulated
Myh13	54.6089	-3.20546	3.43274e-14	downregulated
Plekhh1	935.773	-3.20023	2.75902e-22	downregulated
Gcnt4	22.4688	-3.19866	2.87029e-13	downregulated
Tgfb2	15.4209	-3.19586	2.72732e-10	downregulated
Hoxb9	19.9208	-3.18936	3.97452e-14	downregulated
Mst1	28.6704	-3.17841	2.80447e-16	downregulated
Gm1600	9.97433	-3.16754	8.51441e-08	downregulated
Cldn19	10.6391	-3.15966	1.06978e-10	downregulated
Tmem211	10.2216	-3.15473	4.03857e-10	downregulated
Prrx1	14.7342	-3.15389	3.10783e-11	downregulated
Cmtm7	277.401	-3.147	3.52247e-14	downregulated
Bgn	106.799	-3.13152	6.69895e-12	downregulated
Rnf182	10.9262	-3.11397	1.02959e-11	downregulated
Slc15a1	57.7833	-3.11133	2.11796e-17	downregulated
Jun	334.058	-3.11023	9.10796e-18	downregulated
Qpct	54.3598	-3.09963	1.50152e-22	downregulated
Mob3c	54.6092	-3.09061	4.39988e-15	downregulated
Pyroxd2	4.23509	-3.08326	2.97719e-07	downregulated
Hesx1	17.7074	-3.0777	5.163e-12	downregulated
Klk1	5.37756	-3.07382	7.25716e-07	downregulated
Klk11	7.74903	-3.07104	5.95469e-08	downregulated
Gm16853	14.1048	-3.06881	1.00075e-10	downregulated
Anxa1	31.7713	-3.0529	1.2474e-09	downregulated
Tgm2	159.148	-3.05122	6.15682e-28	downregulated
Pdgfrb	40.8155	-3.04834	2.64588e-17	downregulated
Arc	498.928	-3.04641	1.36922e-45	downregulated
Apol8	8.41226	-3.04351	9.74527e-07	downregulated
Khdc3	189.676	-3.04278	1.80638e-09	downregulated
Tbx18	10.7762	-3.04204	1.54955e-08	downregulated
Prss23	33.7397	-3.04165	1.02424e-08	downregulated
Mroh4	6.72573	-3.03824	8.83866e-08	downregulated
Rasgef1a	25.62	-3.03724	3.05018e-22	downregulated
Lrriq4	44.7222	-3.02752	1.92308e-10	downregulated
Synpo	21.0987	-3.02734	1.6512e-16	downregulated
Kcnd3	6.51775	-3.02008	1.06817e-08	downregulated
Susd2	171.62	-3.01449	1.76125e-23	downregulated
Acpp	16.6391	-3.00692	4.03956e-14	downregulated
Slc30a2	168.982	-3.00472	7.90824e-21	downregulated
Nr5a2	467.261	-2.99722	3.85239e-42	downregulated
Cpt1a	1141.53	-2.99717	4.36632e-32	downregulated
Nipal1	5.57731	-2.99087	8.49743e-07	downregulated
Atp2b4	276.493	-2.99078	2.58645e-49	downregulated
Msln	33.8993	-2.98126	7.62248e-11	downregulated
Pdgfa	251.891	-2.98015	3.56665e-14	downregulated
Stat3	872.155	-2.97058	3.97511e-50	downregulated
A330048O09Rik	3.41552	-2.94441	1.17153e-06	downregulated
Adssl1	42.2175	-2.94207	1.06657e-30	downregulated
Igfbp4	660.593	-2.94003	4.58e-25	downregulated
Adgre1	3.24522	-2.93967	8.69238e-06	downregulated
Fam81a	310.036	-2.9216	2.09388e-33	downregulated
Lrrc31	201.519	-2.91571	1.56245e-14	downregulated
Emp2	62.4354	-2.90478	5.0173e-23	downregulated
Obox6	5.03769	-2.90476	5.83274e-07	downregulated
Lrrc34	237.742	-2.89203	1.18053e-12	downregulated
Pag1	66.811	-2.8906	7.8778e-24	downregulated
Atp6v1b1	2.78075	-2.88205	3.77299e-06	downregulated
Ltbp2	57.4853	-2.87659	6.13744e-30	downregulated
Ptx3	6.30418	-2.86778	7.92768e-06	downregulated
Svep1	9.84427	-2.85949	1.11503e-07	downregulated
Icam1	479.817	-2.85365	3.20083e-84	downregulated
Gm5907	2.16731	-2.85228	8.04288e-06	downregulated
Thrsp	9.24604	-2.85152	5.09619e-11	downregulated
St8sia1	58.6008	-2.84499	2.42238e-13	downregulated
Elf4	159.676	-2.84463	5.65762e-31	downregulated
E030011O05Rik	10.174	-2.84179	3.54269e-08	downregulated
Tmem173	32.7823	-2.83667	8.08724e-20	downregulated
Pygl	57.84	-2.82919	4.78253e-16	downregulated
4930538K18Rik	2.37384	-2.82607	1.41191e-05	downregulated
Arid5b	1622.77	-2.82563	3.06536e-11	downregulated
2300002M23Rik	2.11418	-2.82208	1.62214e-05	downregulated
Dpp6	63.9334	-2.81674	3.08905e-19	downregulated
Slc16a9	57.6966	-2.81154	3.12388e-18	downregulated
Htra1	308.896	-2.8102	5.64288e-27	downregulated
Cd38	107.916	-2.80881	6.95167e-18	downregulated
Med12l	183.849	-2.80285	1.50632e-17	downregulated
Stk33	1.51947	-2.80138	6.6671e-05	downregulated
Fat2	45.1774	-2.79432	6.69955e-13	downregulated
Sox21	53.9231	-2.7885	4.45912e-18	downregulated
Ttyh2	329.999	-2.77778	3.57617e-20	downregulated
Hal	91.2197	-2.777	2.90336e-12	downregulated
Grik4	28.3475	-2.77689	6.95711e-18	downregulated
Inhba	12.8886	-2.77611	4.40637e-09	downregulated
Ddah1	322.753	-2.77523	7.40594e-16	downregulated
Pgpep1l	16.9481	-2.75914	1.92653e-09	downregulated
Gad1	14.636	-2.75684	1.20003e-06	downregulated
Ppp1r14d	15.4789	-2.75213	4.20813e-06	downregulated
AA467197	57.1871	-2.74503	3.21698e-09	downregulated
Hoxc13	52.8929	-2.74172	4.56746e-13	downregulated
Vsx1	5.65285	-2.73863	5.22336e-07	downregulated
Birc7	8.19795	-2.73784	2.26585e-09	downregulated
6430548M08Rik	7.07165	-2.7367	8.24961e-09	downregulated
Cyp2s1	217.885	-2.73019	6.35856e-11	downregulated
Nppb	8.02998	-2.72891	2.17296e-07	downregulated
Irf8	44.6	-2.72704	3.26822e-22	downregulated
Tlx3	8.39919	-2.72258	5.17899e-07	downregulated
Ptrf	517.042	-2.72156	5.31896e-37	downregulated
Fyb	1.89625	-2.71289	4.85294e-05	downregulated
Gm16063	4.64292	-2.71154	1.26465e-05	downregulated
Tgfb3	13.0748	-2.7082	2.30535e-08	downregulated
Ttc28	106.94	-2.70742	6.19983e-12	downregulated
Ly75	931.046	-2.69971	2.43909e-17	downregulated
Car15	1.21576	-2.69881	8.03444e-05	downregulated
Fosl2	65.0455	-2.69784	4.21186e-11	downregulated
Dusp8	17.8374	-2.69434	3.89924e-13	downregulated
Csf1	21.39	-2.69378	8.30458e-08	downregulated
Fbln2	220.725	-2.69363	2.93821e-22	downregulated
Kcnj12	71.4023	-2.68974	1.14541e-30	downregulated
A330033J07Rik	2.0277	-2.68822	9.63283e-05	downregulated
Rac2	5.28758	-2.68768	4.19471e-07	downregulated
Ccdc113	7.44521	-2.6857	1.90804e-07	downregulated
Gm53	32.5662	-2.67446	1.77102e-11	downregulated
Adgre5	527.964	-2.66843	1.99103e-13	downregulated
Fam189a2	54.0206	-2.66739	3.26077e-11	downregulated
Fxyd4	4.18369	-2.66655	5.8726e-06	downregulated
Unc13d	59.2135	-2.66417	2.22948e-30	downregulated
Saxo1	1.51881	-2.6609	0.00014036	downregulated
Gm9899	1.92416	-2.66043	6.98862e-05	downregulated
Myo18b	31.9458	-2.66026	3.0525e-15	downregulated
Klf5	2292.14	-2.65624	1.74372e-07	downregulated
Myh7b	112.589	-2.65576	2.51828e-13	downregulated
Cd300lf	3.65569	-2.65432	9.00642e-06	downregulated
Mypn	22.6029	-2.64485	1.06269e-09	downregulated
Ovol3	0.951083	-2.64155	0.000148235	downregulated
Klhdc7a	31.0813	-2.63475	2.62277e-11	downregulated
Rhoj	2.39176	-2.63153	0.000133667	downregulated
Irgc1	0.907849	-2.63108	0.00014411	downregulated
Sdr9c7	1.07418	-2.62977	0.000136125	downregulated
Cd79b	11.1498	-2.62636	9.1586e-10	downregulated
Slc51a	5.9556	-2.62512	1.34493e-05	downregulated
Krt19	42.8905	-2.62193	4.7408e-23	downregulated
Wisp2	5.76753	-2.61508	7.52889e-06	downregulated
Nkx6-3	30.7125	-2.61354	1.0977e-06	downregulated
Serpinb6c	31.0754	-2.61189	1.14439e-08	downregulated
Klk10	9.92165	-2.61148	4.90173e-07	downregulated
Elf3	727.619	-2.60565	1.33944e-10	downregulated
Golt1a	1.51556	-2.60196	0.000164476	downregulated
Eps8l2	216.383	-2.60148	2.91587e-13	downregulated
Cd248	11.643	-2.60114	1.45639e-06	downregulated
Chst11	205.905	-2.59905	1.39479e-17	downregulated
Slc28a3	9.5809	-2.59626	4.42285e-07	downregulated
Matn4	6.30894	-2.59436	9.29943e-06	downregulated
Misp	49.1421	-2.59353	5.28801e-20	downregulated
4933402E13Rik	21.7442	-2.59349	5.73826e-13	downregulated
Lax1	8.83805	-2.59298	3.60596e-09	downregulated
Gm11696	6.57833	-2.58896	1.71221e-06	downregulated
Ifi27	8.21036	-2.58744	0.00018441	downregulated
Chil1	10.3169	-2.58212	8.40806e-09	downregulated
Cdc42ep2	12.8536	-2.57676	4.91987e-07	downregulated
Gm20219	18.2365	-2.57382	4.18073e-13	downregulated
Atp6v0a4	65.6444	-2.5687	1.6607e-08	downregulated
Gprc5a	267.677	-2.56833	1.76471e-08	downregulated
Ildr1	353.323	-2.56279	9.66677e-22	downregulated
Efhb	40.1431	-2.55269	2.32274e-22	downregulated
Igsf23	30.8085	-2.55231	1.93322e-12	downregulated
Hkdc1	2.76135	-2.55118	4.33738e-05	downregulated
Fndc3b	448.689	-2.54619	1.38756e-14	downregulated
Bdkrb2	4.76749	-2.54318	1.5329e-05	downregulated
Gbgt1	16.3125	-2.54025	4.48004e-08	downregulated
Ankrd1	2.07274	-2.54001	0.000210545	downregulated
Bpifb5	1.69859	-2.53896	0.000172568	downregulated
Trpv4	32.6783	-2.53885	1.16612e-14	downregulated
Tnc	84.3705	-2.53781	3.2891e-12	downregulated
Mtm1	89.9951	-2.53373	6.76085e-22	downregulated
5930412G12Rik	12.3447	-2.53368	7.25278e-11	downregulated
Myo1a	25.5757	-2.52745	4.29906e-19	downregulated
Mpeg1	6.19586	-2.52601	1.1543e-06	downregulated
Glrx	21.6923	-2.52518	5.0945e-09	downregulated
Lpar1	82.6418	-2.52474	7.2927e-29	downregulated
Btnl1	1.47671	-2.52459	0.000264845	downregulated
Gabrp	27.1143	-2.52445	3.11436e-09	downregulated
2410124H12Rik	3.29669	-2.52295	4.94642e-05	downregulated
Creb3l2	133.646	-2.52123	3.99586e-14	downregulated
Wnt7b	37.6064	-2.52045	1.74578e-09	downregulated
Mcmdc2	6.64186	-2.52013	3.01054e-05	downregulated
Tfeb	162.527	-2.51587	5.23182e-39	downregulated
Zbtb7c	36.2301	-2.51143	2.06763e-10	downregulated
Mfge8	1729.75	-2.50892	1.40411e-09	downregulated
Csf3r	2.04574	-2.50639	0.000193407	downregulated
Ddr2	13.059	-2.50613	3.81266e-08	downregulated
Mfsd7c	65.4472	-2.50425	5.35967e-34	downregulated
Rgs3	112.103	-2.50186	9.98383e-12	downregulated
Mslnl	2.91366	-2.50007	0.000338488	downregulated
Ctss	3.54511	-2.49847	4.36175e-05	downregulated
Cacna1h	168.543	-2.49799	1.67316e-07	downregulated
A230009B12Rik	1.17635	-2.49212	0.000266257	downregulated
Dkk2	1.74492	-2.49194	0.000321599	downregulated
Hnf4a	5.9983	-2.48912	3.1657e-07	downregulated
Rnf225	45.4997	-2.48845	1.57827e-07	downregulated
Dnajc6	473.648	-2.48845	2.44771e-18	downregulated
Esrrb	4120.71	-2.48052	4.61398e-15	downregulated
Myof	77.764	-2.47935	1.79834e-27	downregulated
4930562C15Rik	2.16318	-2.47609	0.000285778	downregulated
Gm694	2.2334	-2.47579	0.000363382	downregulated
Tlx2	9.27452	-2.47559	6.69485e-05	downregulated
Tlx1	4.40755	-2.47537	2.38771e-05	downregulated
Pros1	115.686	-2.47203	9.08425e-17	downregulated
Krt16	3.00431	-2.46922	0.000129886	downregulated
C1qb	1.97905	-2.46802	0.000261859	downregulated
Nkx6-2	55.1815	-2.46461	1.27559e-18	downregulated
Camk2a	41.5522	-2.46434	1.07769e-14	downregulated
Dap	82.9804	-2.46402	1.06678e-10	downregulated
Mir196a-1	5.18741	-2.46232	1.6181e-05	downregulated
Cd55	68.8787	-2.46221	1.28628e-13	downregulated
Susd1	148.672	-2.46208	1.15907e-16	downregulated
Epm2a	11.2792	-2.45816	3.18286e-07	downregulated
Hap1	1004.63	-2.45647	1.29283e-21	downregulated
Fzd5	1706.19	-2.4527	1.25399e-10	downregulated
Nek5	6.54604	-2.4524	4.43831e-06	downregulated
Slc39a11	212.955	-2.4473	1.3117e-56	downregulated
C1qc	2.04682	-2.44329	0.00039669	downregulated
Grik3	739.464	-2.43835	8.69763e-19	downregulated
Pkd1l2	5.49317	-2.43764	2.18406e-06	downregulated
Insl3	2.88503	-2.43557	0.000157127	downregulated
Msc	32.2077	-2.43419	6.02789e-11	downregulated
Nrp2	357.987	-2.43069	2.86621e-16	downregulated
Fn1	26574.2	-2.42974	6.38442e-10	downregulated
Cpsf4l	66.093	-2.42944	3.18524e-18	downregulated
Lrrc15	29.8479	-2.42936	4.67703e-11	downregulated
Relb	209.326	-2.42903	7.17697e-36	downregulated
Pitx1	3.79483	-2.42607	6.6742e-05	downregulated
Ulk1	3276.76	-2.4231	1.50071e-13	downregulated
Dnah2	50.0002	-2.42134	1.81169e-08	downregulated
Cyba	181.58	-2.41443	1.48242e-25	downregulated
Ptprm	5.8082	-2.41424	4.87024e-06	downregulated
Dnm3os	4.2362	-2.414	5.92062e-05	downregulated
Hk1	1247.22	-2.41395	4.60965e-23	downregulated
Slc41a3	33.5228	-2.40852	6.16821e-13	downregulated
Slco4c1	36.3249	-2.40484	2.79366e-10	downregulated
Cobl	2032.25	-2.4028	2.22466e-13	downregulated
Il17c	0.846893	-2.39662	0.000584548	downregulated
Atp2a3	424.983	-2.39501	3.20628e-21	downregulated
M1ap	101.22	-2.38796	1.73927e-17	downregulated
Oas1a	20.7395	-2.3873	1.92524e-10	downregulated
Grin1	45.5916	-2.38078	2.78706e-06	downregulated
Klf2	1789.38	-2.3801	9.76964e-11	downregulated
Gcnt3	9.40879	-2.3773	4.09028e-06	downregulated
Tshz1	27.2475	-2.37613	5.24762e-09	downregulated
Prdm14	127.344	-2.37561	1.30394e-07	downregulated
Tppp3	75.5911	-2.37499	3.16751e-07	downregulated
1700019B03Rik	2.68911	-2.37051	0.000166084	downregulated
Cwh43	4.09617	-2.37003	8.46538e-05	downregulated
Saa3	16.9311	-2.36989	0.00017316	downregulated
Vegfa	685.404	-2.36825	2.59038e-15	downregulated
Tnip2	83.5224	-2.36442	2.79631e-20	downregulated
Olfml1	14.8772	-2.36257	1.50229e-09	downregulated
Ampd1	2.81138	-2.36005	0.000107625	downregulated
Serpina3i	1.90659	-2.35972	0.000767805	downregulated
Adamts5	11.5458	-2.35907	5.33037e-05	downregulated
Atp1b2	342.696	-2.358	1.06369e-22	downregulated
Csf1r	2.64902	-2.35493	0.000276815	downregulated
Pcolce	359.24	-2.35267	9.28117e-20	downregulated
2210011C24Rik	48.821	-2.34838	2.40209e-06	downregulated
Spp1	3201.3	-2.34739	3.35587e-10	downregulated
Prdm16	82.384	-2.34702	3.40351e-12	downregulated
Prmt8	58.4378	-2.34668	2.9855e-29	downregulated
Bhmt	2.09664	-2.34471	0.000576095	downregulated
Lama2	4.69794	-2.34389	4.69938e-06	downregulated
Oplah	76.9446	-2.34026	6.42958e-14	downregulated
Osm	11.1936	-2.33762	1.62516e-05	downregulated
Lyn	59.0355	-2.33592	2.11254e-18	downregulated
Gm853	2.24572	-2.33178	0.000312392	downregulated
Ccdc68	9.23176	-2.32921	4.47476e-08	downregulated
9630028I04Rik	1.30418	-2.32431	0.000512941	downregulated
Car8	25.1236	-2.32417	4.39432e-07	downregulated
Vcam1	4.26931	-2.32399	0.000752169	downregulated
Spaca7	0.817505	-2.32352	0.000931745	downregulated
Plekhb2	298.775	-2.32346	1.2572e-34	downregulated
Hoxc4	19.9734	-2.32232	7.9111e-07	downregulated
Adamts8	13.311	-2.31974	2.35575e-06	downregulated
Cd3g	1.52068	-2.31966	0.00097133	downregulated
Amotl2	2337.13	-2.31923	7.62652e-11	downregulated
Pmel	52.4638	-2.31862	3.17844e-28	downregulated
Entpd3	5.23222	-2.31451	4.38193e-05	downregulated
Hs3st3b1	56.4412	-2.31332	1.18931e-16	downregulated
Trp53cor1	11.7743	-2.31076	1.22984e-08	downregulated
B3gnt9	16.8518	-2.31039	2.92852e-06	downregulated
Npy	3.08122	-2.30789	0.000785944	downregulated
Mir425	1.405	-2.30623	0.00102077	downregulated
Foxd1	6.26912	-2.30272	5.023e-05	downregulated
Pga5	4.01781	-2.30129	1.26145e-05	downregulated
Col5a1	325.586	-2.30044	5.64655e-16	downregulated
Cd3d	1.61549	-2.30034	0.00108589	downregulated
Cd180	1.98919	-2.29913	0.000664141	downregulated
Tnfaip3	78.1903	-2.29785	4.05697e-12	downregulated
Nlrp3	3.64754	-2.29731	0.000161163	downregulated
Slc16a8	6.02787	-2.29544	2.0157e-05	downregulated
Ephx2	358.654	-2.28968	1.31658e-09	downregulated
Sfxn3	108.089	-2.28797	1.15476e-18	downregulated
Prelp	3.37576	-2.28354	0.000246409	downregulated
Panct2	18.9577	-2.28342	1.43639e-06	downregulated
5330411J11Rik	3.32257	-2.28141	0.000204235	downregulated
Slc38a8	1.95204	-2.28012	0.000509603	downregulated
Nab2	161.336	-2.27991	5.04948e-18	downregulated
Kif26b	8.01163	-2.27957	5.38698e-06	downregulated
Rasl10a	24.1645	-2.27927	6.49723e-12	downregulated
Lrrc43	1.01792	-2.27842	0.000888661	downregulated
Epha4	383.458	-2.27611	2.02427e-22	downregulated
Krt7	45.8166	-2.27466	2.00226e-12	downregulated
Dnaic2	21.666	-2.27302	4.38255e-13	downregulated
Fbxo15	731.744	-2.27151	3.27157e-07	downregulated
Actg2	2.80881	-2.26911	0.000908438	downregulated
Extl1	56.4247	-2.26707	1.28484e-13	downregulated
Srrm4os	43.9111	-2.26584	1.86882e-09	downregulated
Rnase4	12.0208	-2.2643	2.50448e-06	downregulated
Cpn2	0.851153	-2.26175	0.00116355	downregulated
Lrrc71	0.884269	-2.26109	0.00119575	downregulated
Ankrd44	99.0665	-2.25917	2.3618e-14	downregulated
Tcl1	318.298	-2.25812	1.54753e-05	downregulated
Pcsk6	715.355	-2.25755	6.54499e-20	downregulated
Upk2	1.75389	-2.25545	0.000543597	downregulated
Adgrd1	14.1571	-2.2506	1.10328e-09	downregulated
Thbd	8.87683	-2.24108	6.62375e-05	downregulated
Bmp2	6.23732	-2.2381	0.000110941	downregulated
A4galt	326.387	-2.23713	7.12747e-09	downregulated
Ly6a	2.22032	-2.23671	0.00149477	downregulated
Ikbke	5.43435	-2.23597	1.47713e-05	downregulated
Ptpre	6.26623	-2.23292	5.95059e-05	downregulated
Hsh2d	4.78613	-2.2329	4.9923e-05	downregulated
A230028O05Rik	3.91661	-2.22757	8.09185e-05	downregulated
Tmprss9	1.95937	-2.22499	0.000631712	downregulated
Shcbp1l	21.402	-2.22365	2.61281e-07	downregulated
Retsat	144.296	-2.22041	1.94031e-53	downregulated
Runx2	3.39662	-2.21881	0.000176129	downregulated
Pnma5	214.423	-2.21795	1.47904e-17	downregulated
Pdgfc	351.536	-2.21689	4.50709e-20	downregulated
Accsl	87.4197	-2.21498	1.45492e-08	downregulated
Lims2	4.54615	-2.21304	9.89284e-05	downregulated
C130074G19Rik	136.908	-2.21209	1.62756e-15	downregulated
Nfix	23.7128	-2.21006	1.25122e-10	downregulated
Ttll8	1.99798	-2.20804	0.000507467	downregulated
Cd68	131.656	-2.20528	2.05935e-13	downregulated
Kcnab2	36.463	-2.20457	1.6261e-12	downregulated
Hbegf	175.814	-2.20451	8.05767e-09	downregulated
Krt42	91.7142	-2.20327	2.70522e-06	downregulated
Gsc	7.46139	-2.2027	5.83765e-06	downregulated
Slc12a7	1922.3	-2.20098	6.04918e-15	downregulated
Col10a1	8.181	-2.20098	2.79968e-05	downregulated
Flnb	4273.6	-2.20062	5.93159e-15	downregulated
Ptges	84.9146	-2.19992	3.8767e-19	downregulated
Hspb8	341.313	-2.19697	2.89294e-10	downregulated
Ceacam1	20.1609	-2.19321	1.51404e-05	downregulated
Snora28	16.5744	-2.19179	2.3706e-08	downregulated
Fbxl8	10.1196	-2.19022	1.00168e-06	downregulated
Hdac7	220.848	-2.18984	5.74817e-13	downregulated
Mmp19	6.45455	-2.1883	0.000187816	downregulated
C3ar1	4.02142	-2.18429	0.00029566	downregulated
Esyt1	515.6	-2.18192	5.97429e-39	downregulated
Enthd1	1.53227	-2.18165	0.00110553	downregulated
Gpr176	3.0852	-2.18121	0.000276334	downregulated
Pramel6	1.68806	-2.18071	0.00150821	downregulated
Mok	95.764	-2.18053	2.79706e-08	downregulated
Slc3a1	1.74321	-2.17962	0.00121655	downregulated
Zbtb10	552.658	-2.17542	1.68361e-23	downregulated
Gm10532	2.23319	-2.17532	0.000728432	downregulated
Irak3	59.2484	-2.1753	2.75197e-24	downregulated
Slc22a18	33.8992	-2.17425	3.03411e-09	downregulated
Satb2	105.205	-2.17353	2.56617e-21	downregulated
Lgals3bp	10.6557	-2.17026	8.4987e-05	downregulated
Afmid	35.0697	-2.17012	1.23336e-17	downregulated
Pax7	1.90396	-2.16969	0.00142091	downregulated
Cdyl2	1107.35	-2.16875	3.3492e-12	downregulated
Atp9a	441.218	-2.16706	2.38748e-27	downregulated
E130006D01Rik	2.35869	-2.16685	0.000840219	downregulated
Rfx2	708.903	-2.16531	3.04844e-10	downregulated
Otog	12.0522	-2.1651	2.28484e-05	downregulated
Ntn1	443.742	-2.16088	2.33102e-13	downregulated
Ctsc	441.972	-2.15539	8.43885e-14	downregulated
Igf2	82.3102	-2.15272	1.66987e-09	downregulated
Mir6910	2.14992	-2.15178	0.000740607	downregulated
Ggt6	3.61298	-2.14985	0.000178722	downregulated
Esx1	30.6448	-2.14947	3.69494e-14	downregulated
Itgb4	233.757	-2.14776	7.05806e-14	downregulated
Aspa	5.17275	-2.14539	0.000521727	downregulated
Syne3	29.0148	-2.14498	1.03456e-08	downregulated
Tgfbr2	19.9058	-2.14447	1.22206e-09	downregulated
Gcm2	3.49058	-2.13985	0.000140639	downregulated
Cldn22	0.804965	-2.13923	0.0021964	downregulated
Ppp1r3b	49.8833	-2.13604	1.61823e-10	downregulated
Dusp1	1932.32	-2.13275	3.2388e-22	downregulated
Cpe	124.814	-2.13121	2.41063e-13	downregulated
Chst8	37.2333	-2.12937	6.9185e-12	downregulated
Kcng4	3.09492	-2.12864	0.000426947	downregulated
Fabp3	171.208	-2.12858	8.51946e-06	downregulated
Azin2	161.327	-2.12811	2.77343e-16	downregulated
Zkscan2	30.4042	-2.12708	3.0019e-09	downregulated
Chit1	3.58705	-2.12541	0.000316121	downregulated
Tcp11	117.207	-2.12378	1.29076e-08	downregulated
Fsd2	2.81814	-2.12365	0.000226151	downregulated
Tifab	3.25495	-2.1224	0.00047775	downregulated
Gm2115	1.97736	-2.12152	0.00147396	downregulated
Nfatc2ip	1832.23	-2.12123	1.77951e-38	downregulated
Fam20a	2.22278	-2.12	0.00105428	downregulated
Lmna	433.272	-2.11743	1.5923e-27	downregulated
Il17f	2.64841	-2.11665	0.000955159	downregulated
Rrm2b	144.414	-2.11377	5.75085e-17	downregulated
Mir6935	6.38651	-2.11178	3.39084e-06	downregulated
Zbtb44	1623.89	-2.11127	2.24263e-35	downregulated
Id4	112.724	-2.11087	2.97099e-11	downregulated
Nmnat2	446.996	-2.1096	4.45705e-18	downregulated
Cd37	33.2326	-2.1071	5.18695e-09	downregulated
Isoc2b	4.08034	-2.10011	7.68534e-05	downregulated
Mir18	2.87316	-2.0986	0.00102701	downregulated
Ubxn11	58.9106	-2.09763	2.46554e-06	downregulated
Pfkp	1783.17	-2.09653	1.69434e-10	downregulated
Ypel2	173.659	-2.09606	2.90791e-29	downregulated
Cxcl14	47.428	-2.09557	5.06263e-12	downregulated
Fcgrt	61.8239	-2.09137	6.5802e-07	downregulated
Mcc	135.611	-2.09015	1.38288e-08	downregulated
Rspo2	2.74163	-2.08892	0.00130438	downregulated
Axin2	308.877	-2.08768	1.89863e-11	downregulated
Fxyd6	427.445	-2.08764	7.78828e-11	downregulated
Dlgap2	3.12896	-2.08642	0.000979328	downregulated
Tmem132c	18.1793	-2.08335	6.20621e-08	downregulated
Tacstd2	7.92641	-2.08214	0.000873709	downregulated
Ripply3	7.17009	-2.08167	0.000109972	downregulated
Snord91a	2.39531	-2.08024	0.00120938	downregulated
Fgg	13.1659	-2.07919	2.46216e-06	downregulated
Adamtsl5	23.0746	-2.07235	3.76947e-08	downregulated
S100a4	2.19892	-2.06931	0.00339657	downregulated
Abcc2	3.79711	-2.0665	0.000180604	downregulated
Mir20a	1.89486	-2.06504	0.00201973	downregulated
Plek	4.24022	-2.06205	0.000656006	downregulated
Phyhd1	51.5451	-2.06003	2.62886e-06	downregulated
Pvr	341.34	-2.05801	1.32322e-07	downregulated
Zfp703	26.2965	-2.05762	4.07541e-07	downregulated
Slc35d2	35.195	-2.05541	4.407e-08	downregulated
Ticrr	2587.15	-2.05464	5.4055e-14	downregulated
Dnah10	131.948	-2.05102	3.94812e-10	downregulated
Rnf144b	37.6905	-2.05045	3.57331e-12	downregulated
Ephx1	94.8115	-2.04965	4.35531e-20	downregulated
Gsdmd	28.9406	-2.04795	7.90681e-09	downregulated
Muc6	8.61743	-2.04672	1.84882e-05	downregulated
Mep1b	19.9704	-2.04657	5.43923e-06	downregulated
Plin2	348.618	-2.04624	8.21107e-12	downregulated
4930447K03Rik	1.54318	-2.04556	0.00179735	downregulated
Slc25a20	617.431	-2.04529	2.42636e-10	downregulated
Sema5a	252.496	-2.04445	1.22821e-13	downregulated
Pramel7	1.81116	-2.04423	0.0037707	downregulated
Col5a3	69.7052	-2.04283	2.738e-14	downregulated
Gm13128	0.489686	-2.04011	0.00279265	downregulated
Ncald	3.85536	-2.03653	0.000723037	downregulated
Slc39a4	415.537	-2.03599	4.8e-31	downregulated
Tuft1	167.725	-2.03598	1.65898e-10	downregulated
Sgca	0.668285	-2.03492	0.00347338	downregulated
Spdef	2.06796	-2.03423	0.00149291	downregulated
Tmed6	0.950197	-2.03422	0.00366815	downregulated
Zap70	29.4818	-2.0342	1.17703e-06	downregulated
Klb	8.26649	-2.03157	0.000121548	downregulated
Agpat9	11.4067	-2.02796	3.43773e-06	downregulated
Cd59a	9.40336	-2.02722	1.81871e-05	downregulated
C2	37.1428	-2.02699	4.18629e-09	downregulated
Gm11944	17.3015	-2.02659	4.79323e-06	downregulated
Ak7	19.6041	-2.02635	1.81008e-06	downregulated
Hpse	10.5082	-2.02471	9.75193e-08	downregulated
Pgc	31.369	-2.02466	1.40924e-07	downregulated
Opn1sw	3.04279	-2.02435	0.00318817	downregulated
Slc2a3	11791.2	-2.02428	1.16403e-10	downregulated
Serpinb9	5.14957	-2.02251	6.30757e-05	downregulated
Grm2	8.69459	-2.02198	3.12712e-06	downregulated
Stat5a	58.4347	-2.02088	1.81264e-23	downregulated
Car5a	2.70176	-2.0201	0.00110207	downregulated
Ceacam10	2.93172	-2.01984	0.00270509	downregulated
Ltbp3	138.542	-2.01937	5.47307e-09	downregulated
Tbc1d8	199.006	-2.01795	1.22097e-16	downregulated
Abcb4	2.76071	-2.01766	0.00108109	downregulated
Atp1b1	1776.39	-2.01728	2.75862e-12	downregulated
4930552P12Rik	3.54096	-2.01643	0.000248288	downregulated
Igsf5	0.942483	-2.01621	0.00411573	downregulated
Cfh	5.25321	-2.01613	0.000133225	downregulated
Prelid2	110.795	-2.01474	1.39709e-08	downregulated
Serpina3h	1.65315	-2.01402	0.00306537	downregulated
A330050F15Rik	0.658046	-2.0125	0.00379955	downregulated
Dkk3	78.4763	-2.01171	2.13898e-40	downregulated
C1rl	16.0597	-2.01036	4.38546e-10	downregulated
Mybph	0.517453	-2.01022	0.00339608	downregulated
Snord66	3.91818	-2.00966	0.000464882	downregulated
Zyg11a	255.18	-2.00935	1.61997e-12	downregulated
BC064078	3.44213	-2.00914	0.000475279	downregulated
4933413G19Rik	0.667651	-2.00711	0.00399901	downregulated
Cd9	1259.59	-2.00538	1.35247e-06	downregulated
Adtrp	1.49385	-2.00522	0.00397061	downregulated
Ly6g6d	6.85697	-2.00469	9.80298e-05	downregulated
Tmem132b	5.14726	-2.00331	4.4686e-05	downregulated
Pkd1l3	6.52202	-2.00052	7.00089e-05	downregulated
Trps1	218.477	-1.99898	3.05432e-19	N/A
Nr4a3	2.63299	-1.99894	0.00112713	N/A
Alox12b	8.90773	-1.99407	3.65397e-05	N/A
Acsf2	176.186	-1.993	5.51004e-13	N/A
Becn2	1.76922	-1.99157	0.00252379	N/A
F2rl3	1.20949	-1.99105	0.00386032	N/A
Nup62cl	206.727	-1.99012	1.46828e-28	N/A
Snord11	1.44436	-1.98949	0.00436079	N/A
Slc44a3	32.7419	-1.98704	3.58481e-11	N/A
Aqp1	1.15713	-1.98697	0.00403551	N/A
Zfp296	299.654	-1.98421	6.20792e-13	N/A
Col26a1	33.3835	-1.98385	4.47932e-08	N/A
Fam209	1.67097	-1.98339	0.00396338	N/A
Pbld1	1.22541	-1.98177	0.00412421	N/A
Tmem181a	180.795	-1.98108	1.07547e-15	N/A
Fmod	2.29284	-1.98039	0.00427133	N/A
Mex3b	122.584	-1.97885	7.66193e-08	N/A
Sparc	3449.46	-1.9781	7.96849e-16	N/A
Abca7	387.182	-1.97742	2.11833e-09	N/A
Runx1	22.2038	-1.97602	6.33223e-07	N/A
AI427809	2.65136	-1.97537	0.00166061	N/A
Apod	17.8722	-1.9743	0.000194158	N/A
Pakap	4.99528	-1.97318	0.00505534	N/A
Wsb1	1390.99	-1.97318	5.88817e-23	N/A
Aldh3a1	6.47049	-1.97205	2.06571e-05	N/A
D230025D16Rik	727.447	-1.97186	4.79954e-23	N/A
Tecta	0.924241	-1.97097	0.00477363	N/A
Pspn	1.53087	-1.96944	0.00300597	N/A
Casr	5.46987	-1.96906	1.84556e-05	N/A
E130018N17Rik	8.2958	-1.96785	0.000426019	N/A
Htr6	2.57048	-1.96671	0.00224992	N/A
Ereg	1.99923	-1.96639	0.00464036	N/A
Cox4i2	7.09962	-1.9659	0.000110982	N/A
Sema3a	2.38699	-1.96415	0.00367631	N/A
Serpinb6b	2.06124	-1.96208	0.00413912	N/A
1700012D01Rik	2.82656	-1.96091	0.00479866	N/A
Rreb1	704.129	-1.95908	3.62991e-08	N/A
Sema4f	66.8764	-1.95689	1.0737e-17	N/A
Ffar3	8.65916	-1.9568	6.32908e-05	N/A
Zadh2	69.0518	-1.95602	8.60206e-11	N/A
Zc3h6	83.6175	-1.95598	4.58891e-06	N/A
Dkkl1	17.89	-1.95532	8.9649e-06	N/A
Tet2	2027.99	-1.95445	9.32341e-10	N/A
Fam169b	69.2547	-1.95333	8.95916e-10	N/A
Clip4	76.1209	-1.95264	7.9163e-20	N/A
2310069B03Rik	3.3508	-1.95151	0.00339471	N/A
Slc25a34	5.47476	-1.95079	8.97706e-05	N/A
Krtdap	2.3166	-1.95003	0.00333654	N/A
Dnah8	988.538	-1.94969	3.0518e-10	N/A
Htra3	5.26501	-1.94894	0.000346606	N/A
Odf3	1.15707	-1.94831	0.00495403	N/A
Pygm	53.8297	-1.94646	2.57058e-10	N/A
Mir22hg	45.7674	-1.94551	2.66679e-06	N/A
Slc11a1	24.3913	-1.94541	1.27327e-08	N/A
Ciita	6.7175	-1.94443	1.6382e-05	N/A
Gzmm	14.8619	-1.94244	2.52093e-07	N/A
Dio3os	1.59897	-1.94082	0.00520863	N/A
Hormad2	33.0218	-1.9395	3.13525e-06	N/A
Ggt1	75.0142	-1.93945	2.6909e-22	N/A
Gem	9.77878	-1.9391	0.0001482	N/A
Atp12a	19.3222	-1.93867	3.02942e-08	N/A
Sh3bp1	377.845	-1.93866	5.34804e-12	N/A
Trim50	2.97458	-1.93822	0.000506905	N/A
Cyp4f13	102.963	-1.9381	1.10885e-08	N/A
Glrp1	2.10047	-1.93709	0.00168372	N/A
Hspb7	1.43302	-1.93538	0.00455689	N/A
Ninj2	1.78227	-1.93359	0.00412532	N/A
Abcc6	4.1003	-1.93327	0.000342284	N/A
D7Ertd143e	321.139	-1.93179	2.00792e-09	N/A
Slc4a9	7.47302	-1.93098	0.000853361	N/A
Prkar1b	33.4971	-1.93025	5.58183e-17	N/A
Lmcd1	2.26892	-1.92975	0.0019367	N/A
Micall2	68.9933	-1.92902	1.43149e-20	N/A
Gpnmb	47.735	-1.92864	4.48206e-13	N/A
Angptl2	28.0359	-1.92854	3.74458e-12	N/A
Synpo2l	9.84941	-1.92599	0.000351753	N/A
Col23a1	5.83371	-1.9247	0.000595706	N/A
Dusp14	101.531	-1.92365	3.94569e-19	N/A
2200002D01Rik	11.416	-1.9231	3.44596e-05	N/A
Elk3	97.2499	-1.92241	3.57198e-20	N/A
Rnd3	524.157	-1.92209	3.15899e-44	N/A
Ly6k	3.3503	-1.92131	0.00459231	N/A
Tspan32	11.0212	-1.92113	5.38584e-06	N/A
Hoxc10	1.41006	-1.91919	0.00523709	N/A
Inpp5d	860.746	-1.91696	1.61097e-11	N/A
Lamb2	504.862	-1.91667	1.06613e-13	N/A
Capn5	847.176	-1.91461	5.49953e-14	N/A
Tmem116	11.2605	-1.91395	6.17195e-08	N/A
Chrne	1.5694	-1.91314	0.00543242	N/A
AI464131	230.985	-1.90956	5.23533e-20	N/A
Ccdc13	4.27185	-1.90936	0.000501851	N/A
Ccdc37	1.18585	-1.90868	0.00611068	N/A
Adgrb1	208.93	-1.9079	1.03064e-10	N/A
Ttll6	64.8367	-1.90643	2.16305e-12	N/A
Gjc1	600.652	-1.90496	3.1483e-24	N/A
Slc6a1	74.375	-1.90477	1.99718e-06	N/A
Rell1	414.416	-1.90252	7.04198e-70	N/A
Itpka	88.4792	-1.90193	9.9793e-08	N/A
Siah2	147.511	-1.89983	1.5642e-12	N/A
C2cd2l	94.2957	-1.89823	2.19199e-08	N/A
Cyp26b1	4.5163	-1.89738	0.000348128	N/A
Mir290a	1.96135	-1.89537	0.00446413	N/A
Anxa2	230.086	-1.89526	0.00373192	N/A
Dixdc1	71.5294	-1.89459	1.41406e-15	N/A
Loxl3	28.4106	-1.8944	2.46536e-09	N/A
AU018091	1362.72	-1.89398	6.70842e-07	N/A
Cmklr1	135.804	-1.89363	1.17264e-12	N/A
Rbms3	2.52741	-1.89174	0.00331221	N/A
Asns	3954.25	-1.88626	1.34317e-13	N/A
C030039L03Rik	62.2425	-1.88484	1.45364e-14	N/A
Sdc4	1786.18	-1.88344	5.62216e-41	N/A
Sbspon	10.9106	-1.88258	2.46476e-05	N/A
Ackr3	96.3079	-1.88137	2.10657e-14	N/A
Whamm	287.615	-1.88098	2.51435e-18	N/A
Mir6992	2.28063	-1.87964	0.00394996	N/A
Rsph9	5.59309	-1.87938	0.000503381	N/A
Ltk	21.3543	-1.87827	0.000331771	N/A
Dnah17	35.0126	-1.87795	4.25696e-12	N/A
Ace	51.6698	-1.87783	1.24013e-06	N/A
Fam65c	1.59371	-1.87698	0.00728927	N/A
Hapln3	14.6075	-1.87418	1.13769e-06	N/A
Tdrd9	3.64963	-1.87231	0.00164716	N/A
Aes	851.618	-1.87059	1.84319e-08	N/A
Gata3	14.3851	-1.86933	5.42602e-05	N/A
Rerg	36.2016	-1.86929	0.000570481	N/A
Hoxc8	2.38975	-1.86787	0.00335219	N/A
Kank4	160.77	-1.8659	5.43439e-09	N/A
Dclk3	8.3742	-1.86496	8.06676e-05	N/A
Eomes	248.462	-1.86412	1.60832e-08	N/A
Selenbp1	7.86148	-1.86258	1.10609e-05	N/A
Nt5dc3	278.068	-1.86184	8.78684e-32	N/A
2021-03-02	255.097	-1.86102	2.85388e-06	N/A
Gp1ba	22.4394	-1.8608	5.70642e-05	N/A
Tmem8	613.099	-1.86071	1.94912e-15	N/A
Lgals8	63.4524	-1.86026	1.55898e-15	N/A
Nr4a1	407.221	-1.86006	1.04843e-13	N/A
Lmo1	6.21846	-1.86002	0.00411392	N/A
Tgfbr3	76.9532	-1.85877	5.56757e-15	N/A
Tbx20	74.9116	-1.85876	1.87061e-06	N/A
Zfp503	15.3434	-1.85778	8.24182e-05	N/A
AI607873	0.952113	-1.85754	0.00816107	N/A
Foxg1	8.67259	-1.85568	0.00031272	N/A
Scpep1os	7.67615	-1.85563	0.000222669	N/A
Dcdc2a	7.07602	-1.85486	0.000207707	N/A
Lsp1	2.57527	-1.85464	0.00194177	N/A
Serpinb1b	0.849794	-1.85343	0.00804714	N/A
1700042O10Rik	10.6414	-1.85273	0.00149744	N/A
Fam114a1	42.4814	-1.84766	1.55613e-08	N/A
2410137M14Rik	44.4066	-1.84639	0.000513607	N/A
Ifitm10	0.958314	-1.84427	0.00839336	N/A
Zfpm1	150.879	-1.84364	4.33128e-09	N/A
Gm12942	52.4457	-1.84274	1.89113e-05	N/A
Trim7	22.754	-1.84035	2.7489e-08	N/A
Grin2c	22.1816	-1.8397	1.9801e-05	N/A
Nkain4	12.3358	-1.83908	2.46394e-05	N/A
Galnt18	10.8462	-1.83788	1.03306e-05	N/A
Fndc7	1.56738	-1.83766	0.00485131	N/A
Gm17745	1.13951	-1.83589	0.00868462	N/A
Cxcl1	0.77245	-1.83448	0.00874218	N/A
Krt13	0.98584	-1.83393	0.00902759	N/A
Bmp7	111.322	-1.83256	1.14723e-10	N/A
Atp11a	597.313	-1.83235	7.51913e-16	N/A
Scarna6	2.97621	-1.83156	0.00226148	N/A
1700024P04Rik	0.616832	-1.82984	0.00926642	N/A
Pram1	20.3778	-1.82953	9.16347e-07	N/A
Thsd4	7.38313	-1.82894	0.00220663	N/A
Edil3	3.85606	-1.8282	0.000967156	N/A
Grhl3	155.162	-1.82697	7.53097e-14	N/A
Nedd9	15.8639	-1.82389	6.46713e-05	N/A
Arsg	18.353	-1.8229	3.72584e-05	N/A
Nanog	2815.6	-1.82254	6.806e-07	N/A
Amh	5.35267	-1.82245	0.000929885	N/A
Nfam1	22.8041	-1.82134	2.05337e-07	N/A
Spdye4a	1.4306	-1.8195	0.00678595	N/A
Ccna1	5.45149	-1.81825	0.000103745	N/A
Ppp2r2c	269.447	-1.81682	1.10654e-11	N/A
Stac2	199.868	-1.8163	1.7958e-09	N/A
Msrb3	15.7255	-1.81549	1.70466e-05	N/A
Fbxl13	1.86827	-1.81451	0.0096332	N/A
Padi4	48.4782	-1.81391	3.82943e-15	N/A
Slc25a48	8.51338	-1.81358	7.19216e-05	N/A
Gli2	1000.51	-1.81316	8.3642e-07	N/A
Elovl7	117.76	-1.81045	5.89296e-15	N/A
Prss27	0.934401	-1.80789	0.00926476	N/A
Zfp367	557.272	-1.80746	4.30683e-34	N/A
Ass1	203.791	-1.806	2.91336e-33	N/A
Olig3	1.84123	-1.80102	0.00883626	N/A
1700061G19Rik	177.767	-1.80091	3.54034e-09	N/A
Maff	202.614	-1.79702	2.57718e-16	N/A
Rftn2	5.51599	-1.79646	0.000472929	N/A
Efnb3	97.3258	-1.79429	1.45351e-10	N/A
Mrgprd	1.35622	-1.79409	0.00702145	N/A
Glod5	3.32039	-1.79352	0.0054676	N/A
Serpinb9b	13.7064	-1.79321	5.98825e-05	N/A
C1qtnf3	0.944508	-1.79255	0.010355	N/A
Gdf9	1.67065	-1.79225	0.00581132	N/A
Frmd6	215.372	-1.79168	1.80348e-11	N/A
Phf11d	143.583	-1.79143	0.000352188	N/A
Cd84	1.13355	-1.78998	0.0108503	N/A
Lrp1	2827.68	-1.78912	4.44432e-05	N/A
Tssk3	1.51126	-1.78767	0.00723664	N/A
Mir27a	1.79853	-1.78738	0.00825351	N/A
Mir6386	1.00852	-1.78733	0.0107355	N/A
Zfp9	7.56827	-1.78714	4.00615e-05	N/A
Hexb	755.442	-1.78487	1.51275e-06	N/A
Tagln	76.2436	-1.78412	6.50794e-05	N/A
Spi1	7.10365	-1.78339	4.44586e-05	N/A
S100a6	54.6443	-1.77984	0.00197472	N/A
Smtnl2	862.982	-1.77911	7.05764e-09	N/A
Baz2b	856.457	-1.77765	1.39439e-17	N/A
Nrip2	15.2369	-1.77765	1.81356e-05	N/A
Smkr-ps	3.34396	-1.77626	0.0047092	N/A
Fbxo10	82.0435	-1.77525	5.13347e-10	N/A
Ttll3	31.5749	-1.77453	4.00003e-09	N/A
Slc2a9	2.13136	-1.77336	0.00441574	N/A
Chrm1	2.09724	-1.76955	0.00802491	N/A
Kif17	12.7922	-1.76909	5.72492e-07	N/A
Gadd45b	211.796	-1.76885	0.000587793	N/A
Jdp2	70.7994	-1.7686	1.03004e-13	N/A
Saa4	0.577753	-1.76752	0.0111917	N/A
Arl11	6.82928	-1.76719	0.00040523	N/A
Gm13889	6.57865	-1.76531	0.00395376	N/A
Cdh23	13.1358	-1.765	0.000492039	N/A
Medag	2.90963	-1.76469	0.00260609	N/A
Dnase1l3	2.07765	-1.76368	0.00688667	N/A
Dennd4b	294.205	-1.76293	2.88043e-06	N/A
Arl14epl	440.582	-1.76161	8.64706e-07	N/A
Acta1	4.52328	-1.76003	0.000162059	N/A
Timp1	110.399	-1.75929	8.66523e-06	N/A
Atp6v0d2	0.646312	-1.75829	0.0111422	N/A
Pla2g4c	25.5763	-1.75793	9.25109e-12	N/A
Col6a3	27.008	-1.75765	1.68708e-07	N/A
Dsg2	437.181	-1.75718	6.79672e-14	N/A
D630045M09Rik	48.8738	-1.75611	1.11616e-06	N/A
Pla2g4f	8.56899	-1.7552	0.000818595	N/A
Stat5b	109.969	-1.7542	2.87678e-13	N/A
Osr1	0.988775	-1.75354	0.0128635	N/A
Frk	3.17061	-1.75267	0.00126948	N/A
Cyp2ab1	1.07284	-1.75129	0.0111584	N/A
Prkg1	1.83267	-1.74973	0.00846636	N/A
Adam1a	13.4973	-1.74944	8.96599e-08	N/A
4930455G09Rik	2.86552	-1.74777	0.00726936	N/A
Ang	2.57055	-1.74769	0.00674462	N/A
Noxo1	26.9552	-1.74656	5.03455e-07	N/A
Ndrg1	285.366	-1.74582	0.00329791	N/A
Tfap2c	386.524	-1.74276	2.13092e-07	N/A
Abhd2	372.458	-1.74185	1.06781e-06	N/A
Ccdc63	19.5775	-1.74059	1.44605e-05	N/A
Smarcd3	33.2299	-1.74051	7.54459e-08	N/A
Pecam1	1120.34	-1.73943	1.98755e-09	N/A
Kat6b	1913.01	-1.73924	1.226e-13	N/A
Cmbl	2.53703	-1.73877	0.00335186	N/A
Cux2	57.4438	-1.73776	2.38293e-07	N/A
Cldn15	2.90166	-1.73417	0.00526914	N/A
Sorbs1	311.957	-1.73362	3.13921e-10	N/A
Aifm2	135.551	-1.73354	5.64564e-10	N/A
Kif19a	12.2206	-1.73177	1.30178e-05	N/A
H2afy	1514.58	-1.73161	1.81675e-10	N/A
Fam129a	448.927	-1.73	6.4827e-11	N/A
Txlnb	28.4264	-1.72972	4.23402e-07	N/A
Acap1	45.801	-1.72972	8.60479e-12	N/A
Parvb	529.209	-1.72847	5.0766e-10	N/A
Nfib	199.962	-1.72732	2.36372e-13	N/A
Csrnp2	427.904	-1.72584	2.10602e-08	N/A
Gpr143	6.1632	-1.72505	6.37885e-05	N/A
Klf8	220.484	-1.72442	2.95665e-26	N/A
Clec4n	0.640369	-1.72423	0.0131274	N/A
Lrpap1	803.832	-1.7237	1.57442e-14	N/A
Spatc1	3.79934	-1.72271	0.00478546	N/A
Htr2a	0.857043	-1.72244	0.0131798	N/A
Timp2	80.8631	-1.72242	4.72207e-07	N/A
Muc1	20.0428	-1.7214	2.00272e-05	N/A
Slfn2	1.16335	-1.72054	0.0136296	N/A
Tgfbi	79.0846	-1.7193	8.33395e-20	N/A
Rgs9	237.054	-1.7185	1.67584e-09	N/A
Nppa	1.53508	-1.71697	0.0106311	N/A
1110051M20Rik	73.9247	-1.71503	8.55856e-11	N/A
Them5	2.19967	-1.71478	0.0094731	N/A
Dgkeos	0.732886	-1.71466	0.0145465	N/A
Tmem39a	1222.17	-1.71434	1.39482e-18	N/A
Tm4sf1	4.18654	-1.7128	0.0144289	N/A
Bcam	1288.28	-1.71218	8.44092e-51	N/A
Adamts12	2.98919	-1.71137	0.00430854	N/A
Ankmy1	1.85301	-1.71096	0.00795627	N/A
Npr3	38.8589	-1.71038	4.29014e-08	N/A
Sag	1.16583	-1.70683	0.0119115	N/A
Abcb1a	142.518	-1.70586	3.56805e-14	N/A
A3galt2	0.629327	-1.70525	0.0123418	N/A
Cspg5	30.4557	-1.70496	8.72272e-10	N/A
Myo15	12.7278	-1.70482	0.00101368	N/A
Defb42	2.04647	-1.7034	0.0136016	N/A
Ndrg4	123.595	-1.70074	1.26555e-32	N/A
Cdkn2d	2.89867	-1.7007	0.0055704	N/A
B930092H01Rik	2.43724	-1.70058	0.0108604	N/A
Lpar5	27.3069	-1.70046	3.59939e-05	N/A
Sync	22.4008	-1.69634	9.87985e-06	N/A
Cldn18	0.613289	-1.69483	0.0154307	N/A
Dnm1	137.062	-1.69191	2.26511e-10	N/A
Hotair	0.818372	-1.69125	0.0157058	N/A
Ngfr	129.916	-1.69102	1.5852e-08	N/A
1810011O10Rik	9.89381	-1.6904	0.00157503	N/A
P4ha1	564.22	-1.69036	6.02956e-06	N/A
Oaf	45.6706	-1.69035	6.83947e-12	N/A
Col13a1	29.0136	-1.69016	0.000157009	N/A
Cnga3	67.3778	-1.68902	4.14354e-09	N/A
Osbpl10	265.733	-1.68873	2.48324e-17	N/A
Tfr2	54.9369	-1.68812	2.59039e-10	N/A
Zfp36	301.05	-1.68742	6.66773e-12	N/A
Fblim1	1266.82	-1.68697	1.76605e-09	N/A
Mmp17	325.617	-1.68612	1.04489e-10	N/A
C030034L19Rik	1.44093	-1.68532	0.0104028	N/A
Iffo1	68.961	-1.68412	6.21379e-08	N/A
Med9os	0.975172	-1.68405	0.0159692	N/A
Aurkc	31.6633	-1.68354	2.52542e-05	N/A
Il4ra	24.3491	-1.68287	9.20544e-09	N/A
Lifr	704.35	-1.68212	1.58808e-09	N/A
Pgr15l	1.25897	-1.68158	0.0152944	N/A
Mir19a	1.28162	-1.68093	0.014525	N/A
Zfp36l1	1158.82	-1.67818	9.01817e-05	N/A
Sdc3	85.7017	-1.67663	8.33272e-08	N/A
Il16	0.784697	-1.67662	0.0172665	N/A
9030617O03Rik	23.3318	-1.67608	3.37705e-05	N/A
4930402H24Rik	151.616	-1.6756	4.23277e-15	N/A
D630033O11Rik	0.670259	-1.67557	0.0160377	N/A
Wdfy4	3.74868	-1.6748	0.00108152	N/A
Hhatl	0.386304	-1.67462	0.0126072	N/A
Eva1a	9.88599	-1.67356	2.17623e-05	N/A
Zfp42	465.625	-1.67194	4.27663e-11	N/A
Osgin1	2.85189	-1.67042	0.00477752	N/A
Plxdc1	86.7267	-1.67026	6.49982e-05	N/A
Cln6	219.156	-1.66977	1.13681e-24	N/A
AI507597	10.4614	-1.66841	4.62592e-05	N/A
Platr9	1.22611	-1.66826	0.0170547	N/A
Tns1	432.511	-1.66681	9.25367e-05	N/A
Mag	0.945817	-1.66668	0.017055	N/A
Kalrn	150.226	-1.66524	2.06482e-10	N/A
Card9	10.1956	-1.66467	1.82791e-05	N/A
Fam102a	668.124	-1.66444	6.11638e-08	N/A
Zeb1	91.163	-1.66347	2.6386e-24	N/A
Hacd4	4.49778	-1.66129	0.000873666	N/A
1700022I11Rik	1.2021	-1.6607	0.0166265	N/A
Kcnj6	4.08786	-1.65794	0.000914704	N/A
Spata25	1.1347	-1.65664	0.0152038	N/A
Zfp112	1.84645	-1.65484	0.0120781	N/A
Acrbp	104.473	-1.65452	7.55329e-16	N/A
Wnt3a	5.14273	-1.65406	0.00719888	N/A
Tspan1	5.85887	-1.65232	0.000964726	N/A
Dpep3	14.7066	-1.65163	0.00106673	N/A
Iqca	1.95427	-1.65106	0.0112354	N/A
Camk1d	266.532	-1.65089	9.7433e-14	N/A
Lhfp	17.2335	-1.65016	2.66655e-06	N/A
Adhfe1	12.8973	-1.64976	1.76151e-07	N/A
Serinc4	18.6745	-1.64957	1.35933e-05	N/A
Crispld2	5.96024	-1.64906	0.000142417	N/A
H2-DMb1	9.37802	-1.64835	0.000150661	N/A
Pip5k1b	55.4926	-1.64667	1.03908e-13	N/A
Gm10416	47.7809	-1.64389	4.09143e-06	N/A
Fscn2	1.59714	-1.64277	0.0128828	N/A
Cabp4	3.25442	-1.64243	0.00295233	N/A
Tgfbr3l	11.1952	-1.64147	8.41261e-05	N/A
Gpr182	4.00367	-1.63981	0.00325043	N/A
Alpl	2144.85	-1.63976	1.89711e-13	N/A
2021-03-01	3.40391	-1.63971	0.00799101	N/A
1700030F18Rik	0.587103	-1.63898	0.0197324	N/A
Gm5741	1.23527	-1.63823	0.015568	N/A
Stmn2	786.954	-1.63817	0.000374955	N/A
Myl7	11.3447	-1.63749	0.00210499	N/A
Gramd1b	233.043	-1.6365	5.61023e-06	N/A
Wfdc2	206.192	-1.63544	0.00158579	N/A
Arih2	982.035	-1.63506	3.13863e-10	N/A
Fam183b	1.91101	-1.63411	0.00829096	N/A
Ecm1	54.1762	-1.63389	8.14589e-13	N/A
Olfr153	0.947231	-1.63361	0.0191054	N/A
Frmd4b	179.357	-1.63342	2.25433e-06	N/A
Gm1661	0.711782	-1.63255	0.0175067	N/A
Orai2	7.89301	-1.63224	6.99446e-05	N/A
Loxl2	185.342	-1.63205	7.40241e-08	N/A
4930461G14Rik	28.3191	-1.63184	0.00323305	N/A
Ttll13	20.5133	-1.62913	1.98805e-06	N/A
Tex264	208.148	-1.62897	2.40554e-08	N/A
Lrrc32	13.1941	-1.62772	3.82879e-05	N/A
Phactr2	88.2376	-1.62725	1.4361e-16	N/A
Ush1c	19.1905	-1.62716	0.000385846	N/A
Srpx	1.5981	-1.62637	0.0164325	N/A
Masp1	2.78528	-1.62449	0.0065715	N/A
Acox3	155.643	-1.62419	2.61234e-31	N/A
Zc3h12a	89.3842	-1.62397	1.93322e-06	N/A
Il2rb	0.520371	-1.62325	0.0147323	N/A
Fkbp7	15.0385	-1.62206	0.000249669	N/A
Kcnq1	6.65658	-1.62152	0.00260183	N/A
Foxo6	36.7399	-1.62117	7.86913e-09	N/A
Man2b2	218.113	-1.62044	7.59147e-15	N/A
Prss53	8.5508	-1.61989	0.000195293	N/A
Papss2	7.88692	-1.61882	0.000338728	N/A
Ddo	2.42313	-1.6179	0.00577223	N/A
Slc10a1	4.27405	-1.61789	0.00111574	N/A
Pim3	1268.94	-1.61503	2.48933e-11	N/A
Entpd2	19.7268	-1.61394	5.1788e-06	N/A
Cacng5	6.45204	-1.61144	0.000168692	N/A
Tmem235	2.37793	-1.61028	0.00712614	N/A
Cbln3	8.59202	-1.6102	0.00139652	N/A
Ttc25	17.9808	-1.60761	4.44343e-05	N/A
S100a14	0.963324	-1.60717	0.0216241	N/A
Sh2d2a	1.13244	-1.60712	0.0225352	N/A
Copz2	130.646	-1.60705	0.000999585	N/A
Tctex1d4	1.46893	-1.60686	0.021736	N/A
Nrap	1.43999	-1.60676	0.0176196	N/A
Fzd10	220.017	-1.60596	5.5837e-06	N/A
Nynrin	1098.84	-1.6046	6.81385e-09	N/A
Yod1	71.0438	-1.60425	1.25288e-16	N/A
Aqp7	1.65409	-1.6029	0.0178525	N/A
Mmrn2	17.1549	-1.60287	1.85358e-06	N/A
Nol4l	423.447	-1.60217	4.55931e-09	N/A
Plet1	185.162	-1.60118	7.47494e-08	N/A
Trak1	866.448	-1.60024	5.66209e-07	N/A
Tagln2	1472.65	-1.59952	5.72808e-10	N/A
Gm14393	16.694	-1.59911	1.02489e-06	N/A
Isg20	5.09577	-1.59849	0.000848784	N/A
Plscr2	0.714477	-1.59737	0.0226872	N/A
Smad9	4.17047	-1.59672	0.00394178	N/A
Dnajb13	27.4224	-1.59644	0.00056132	N/A
BC048679	1.56601	-1.59627	0.0147638	N/A
Naga	245.385	-1.5961	9.45991e-10	N/A
Ccdc170	33.0359	-1.59599	1.47634e-05	N/A
Sun1	1466.16	-1.5958	8.3128e-15	N/A
Abca1	98.7477	-1.59358	5.3033e-10	N/A
Gm5091	5.03942	-1.59333	0.00231663	N/A
Kcnc1	3.0885	-1.59174	0.0124423	N/A
Ubxn2a	627.751	-1.5912	6.75805e-55	N/A
Prkaa2	262.912	-1.59006	8.4527e-20	N/A
Pirb	0.417139	-1.58989	0.0182637	N/A
Eogt	108.094	-1.58942	7.33611e-16	N/A
Cryz	206.917	-1.58933	1.09262e-12	N/A
Tdh	1538.28	-1.58781	3.69422e-06	N/A
Zfp536	10.7221	-1.58737	0.000180643	N/A
Calr4	20.3089	-1.58718	2.29332e-09	N/A
Lgals3	38.4963	-1.58715	7.31306e-05	N/A
Glrb	14.8469	-1.58609	0.000265603	N/A
Asgr1	1.15881	-1.58508	0.0229273	N/A
Acss1	299.247	-1.58497	3.2723e-11	N/A
Klhl29	15.6254	-1.58302	0.00070098	N/A
A630023P12Rik	0.451562	-1.5827	0.0210115	N/A
Clock	320.626	-1.58262	4.81772e-20	N/A
Sstr2	3.50452	-1.58253	0.00813646	N/A
Sfrp1	2198.6	-1.58215	7.26114e-21	N/A
Rpgrip1	26.445	-1.58128	1.08818e-06	N/A
Mir6990	1.04129	-1.58086	0.0224474	N/A
Tex14	308.897	-1.5795	2.0228e-06	N/A
2610035D17Rik	26.1299	-1.57949	7.4225e-07	N/A
Mir6998	0.654688	-1.57695	0.0243744	N/A
Tat	0.617231	-1.57677	0.0234503	N/A
Yes1	598.972	-1.57589	1.79927e-73	N/A
Kifc3	247.172	-1.57564	7.65131e-06	N/A
4930590J08Rik	1.99558	-1.57425	0.0134312	N/A
Tspan15	146.414	-1.57295	5.21751e-20	N/A
Hoxb13	9.11088	-1.57194	0.00101803	N/A
Sik1	1462.35	-1.57141	2.7751e-06	N/A
Tmem8b	75.9084	-1.57076	2.56343e-08	N/A
Prss38	7.06504	-1.56951	0.000361636	N/A
Gnrh1	0.923695	-1.56893	0.0253633	N/A
Fads6	45.454	-1.56891	4.73848e-05	N/A
Star	83.6609	-1.56865	4.21401e-11	N/A
Mirlet7f-1	1.03965	-1.56824	0.0255411	N/A
Pak7	1.87892	-1.56819	0.0178047	N/A
Snord2	46.1839	-1.56699	1.17369e-06	N/A
Pla1a	71.7265	-1.56696	0.000696076	N/A
Rhcg	6.90922	-1.56635	0.0010298	N/A
Irak4	25.9656	-1.56566	3.03061e-07	N/A
Spsb1	124.788	-1.56519	5.09009e-13	N/A
Rapgef3	58.1862	-1.56515	3.15722e-06	N/A
Spef2	2.48052	-1.56481	0.0102018	N/A
Afap1	280.975	-1.56464	9.82279e-17	N/A
0610043K17Rik	2.90782	-1.56403	0.0163491	N/A
Batf2	0.645744	-1.56312	0.0264774	N/A
Ceacam16	4.12342	-1.56208	0.00451969	N/A
Hyal3	7.15109	-1.56146	0.000335307	N/A
Il27ra	18.7087	-1.55975	1.48892e-05	N/A
St3gal4	147.355	-1.55859	1.94773e-12	N/A
Steap3	126.536	-1.55833	1.79475e-26	N/A
Usp48	3500.51	-1.55825	3.19794e-20	N/A
Inpp5j	4.37778	-1.55762	0.00179327	N/A
Apold1	4.20047	-1.5575	0.00282112	N/A
LOC105245869	1.2117	-1.55685	0.0236203	N/A
Ccdc93	544.041	-1.55677	2.89952e-08	N/A
Lonrf3	32.4759	-1.55641	2.90298e-06	N/A
Aldoc	302.685	-1.5562	1.66874e-06	N/A
Tradd	66.2119	-1.55619	7.58669e-09	N/A
Aspdh	1.58296	-1.55606	0.0255489	N/A
Maf	1.91872	-1.55596	0.0174711	N/A
Mylpf	323.613	-1.55595	0.00375946	N/A
Sh3tc1	139.93	-1.55393	7.37891e-10	N/A
Klf10	1003.92	-1.55288	2.80224e-10	N/A
Ulk4	39.3953	-1.55237	7.81424e-09	N/A
Plaur	109.423	-1.5515	2.97096e-10	N/A
Ceacam20	27.3312	-1.55028	1.5192e-07	N/A
Fmnl1	57.9586	-1.54954	1.0497e-09	N/A
Stx19	1.29131	-1.54899	0.0221763	N/A
Mal	1.9651	-1.54827	0.0147468	N/A
Col6a1	33.3504	-1.54687	0.000168722	N/A
Csrp1	504.09	-1.54681	1.50965e-17	N/A
Fabp12	0.747977	-1.54571	0.0266914	N/A
Atxn1	40.7697	-1.54263	1.09024e-09	N/A
Gfy	3.31835	-1.54155	0.0140455	N/A
Olfr543	1.57428	-1.54145	0.0189315	N/A
Ndufa4l2	169.146	-1.54075	0.0148926	N/A
Sdcbp2	21.8519	-1.54073	0.000147898	N/A
Stag3	587.566	-1.54031	5.04606e-06	N/A
Cfap45	9.92141	-1.53792	0.000525519	N/A
Gm5424	4.08573	-1.53668	0.016037	N/A
Pdk4	109.288	-1.53648	9.13651e-07	N/A
Cyp4f39	18.2117	-1.53616	1.77187e-06	N/A
Lrrc6	1.31208	-1.5357	0.0267359	N/A
Tmem181b-ps	59.5411	-1.53569	4.83755e-08	N/A
Kank3	692.774	-1.5356	4.67325e-07	N/A
Tmc1	0.912096	-1.53486	0.0274371	N/A
Slc7a1	1333.31	-1.5346	2.84644e-09	N/A
Tubb2a	145.911	-1.53423	1.89723e-18	N/A
Clybl	210.17	-1.53364	2.20758e-07	N/A
E330020D12Rik	67.1228	-1.5335	0.000161675	N/A
Mreg	1034.81	-1.53319	2.01935e-05	N/A
Pf4	0.713531	-1.53318	0.0282173	N/A
Gck	3.87354	-1.53088	0.00241123	N/A
Slc6a12	1.35067	-1.5302	0.0273132	N/A
Trim47	38.8965	-1.5294	1.23462e-07	N/A
Vangl1	453.765	-1.52937	5.87487e-22	N/A
Ccdc169	2.53004	-1.52916	0.00674341	N/A
Gpr151	3.0674	-1.52798	0.0169175	N/A
Celsr1	843.398	-1.52703	0.000102468	N/A
Clcnkb	27.0623	-1.52643	9.62413e-05	N/A
C1ra	0.598688	-1.52529	0.0288364	N/A
Rgs4	2.0476	-1.52468	0.0230134	N/A
Kazn	1148.38	-1.52458	3.3459e-06	N/A
Mir1938	1.22255	-1.52365	0.0288695	N/A
Fam161a	28.855	-1.52336	4.73146e-06	N/A
Dsp	301.259	-1.52332	8.81885e-06	N/A
Cbln1	26.4139	-1.52305	5.6439e-10	N/A
Kbtbd11	11.4093	-1.52296	0.000395734	N/A
Dok3	8.00857	-1.52135	0.000388977	N/A
Ano9	322.299	-1.5211	1.8318e-10	N/A
Cd53	0.771617	-1.52086	0.0298479	N/A
Pgbd5	86.8351	-1.5201	2.70615e-09	N/A
Ptgdr2	1.68555	-1.51994	0.0218793	N/A
Adap1	130.089	-1.51922	1.50524e-10	N/A
Hhat	15.4867	-1.5176	2.40468e-05	N/A
Clcnka	7.29093	-1.51724	0.00287746	N/A
Cacna1c	4.99086	-1.51543	0.00348306	N/A
Spef1	12.1742	-1.51447	1.85931e-05	N/A
Efhc1	36.9785	-1.51433	4.01146e-06	N/A
Slc52a3	41.235	-1.51223	2.75283e-05	N/A
Gja4	9.55834	-1.51189	0.000113779	N/A
1700057H21Rik	2.03244	-1.51062	0.0297533	N/A
Lrrc48	37.024	-1.50993	1.31083e-09	N/A
Glb1	445.178	-1.50844	1.24786e-09	N/A
Arpin	39.8856	-1.50819	3.34574e-05	N/A
Trpc5	1.61761	-1.50817	0.0212006	N/A
Isoc2a	221.545	-1.50688	1.7154e-08	N/A
Rec114	91.4783	-1.50575	0.00170978	N/A
Ccr4	9.60741	-1.50545	8.32934e-05	N/A
Lipc	2.79911	-1.50524	0.0245946	N/A
Ptgds	1.6916	-1.50501	0.0182111	N/A
Dock6	2388.04	-1.50451	6.25321e-05	N/A
Kirrel3	2.78231	-1.50243	0.0149036	N/A
Il1rl1	1.01966	-1.50178	0.033439	N/A
Il13ra1	25.5969	-1.50082	5.37999e-08	N/A
Ddc	132.395	-1.49949	0.00021323	N/A
B430010I23Rik	0.474638	-1.49933	0.0311486	N/A
Col4a2	265.09	-1.49772	3.32443e-14	N/A
Siglecf	8.00988	-1.49735	0.000707322	N/A
Slc29a3	191.393	-1.49704	5.19477e-08	N/A
Ap4m1	173.017	-1.49585	1.3695e-11	N/A
Fam198b	59.0778	-1.49268	8.06592e-08	N/A
Lrrc14b	7.95962	-1.4922	0.000481822	N/A
Tmem82	25.9646	-1.49206	9.91116e-05	N/A
Klhl10	7.94299	-1.49163	0.00293732	N/A
Gpc4	498.469	-1.4909	5.31511e-23	N/A
Ccdc141	198.292	-1.48993	2.01437e-07	N/A
Was	25.1785	-1.48931	0.000261979	N/A
Ksr1	260.382	-1.48852	0.000873163	N/A
Plscr1	113.179	-1.48845	1.89522e-20	N/A
Cpeb4	199.623	-1.48836	3.42787e-08	N/A
Serping1	41.4483	-1.4883	1.1668e-05	N/A
Sema4g	319.055	-1.48785	6.55027e-07	N/A
Gm6537	0.372853	-1.48723	0.0264667	N/A
Apobec2	29.2223	-1.48718	5.03377e-05	N/A
Cpn1	34.0743	-1.48558	2.46343e-05	N/A
BC020402	5.75848	-1.48435	0.00926938	N/A
Nol3	13.6977	-1.484	4.6708e-05	N/A
Fam46c	28.0085	-1.48355	0.000402208	N/A
Trim25	1762.18	-1.48331	1.47498e-08	N/A
Gm10389	6.79998	-1.48204	0.00416094	N/A
Xdh	0.802182	-1.48177	0.0336429	N/A
Gm2a	515.457	-1.48104	2.08344e-05	N/A
Tekt5	2.53855	-1.48045	0.0116624	N/A
Mir7069	2.22807	-1.48026	0.0173189	N/A
Slc13a2	0.479842	-1.47921	0.0275469	N/A
Tac2	1.42379	-1.47887	0.0350235	N/A
Kirrel	491.435	-1.47849	5.1653e-08	N/A
Clrn1	0.37837	-1.47798	0.0303668	N/A
Lrrc73	6.11412	-1.47783	0.0105503	N/A
Rel	29.3665	-1.47766	8.09654e-05	N/A
Adgrg5	2.9001	-1.47742	0.0185816	N/A
Rab37	7.14833	-1.47642	0.000536573	N/A
Hydin	84.2702	-1.47624	0.000111596	N/A
Hs6st3	3.33843	-1.47618	0.0243816	N/A
Slc44a4	80.2709	-1.47571	3.3024e-08	N/A
Pfkfb2	210.468	-1.47561	1.51529e-15	N/A
Arsi	2.02101	-1.47547	0.0147863	N/A
Mfsd12	111.919	-1.47492	0.00016724	N/A
1600014C23Rik	1.37927	-1.47389	0.0288451	N/A
Ncf2	23.5701	-1.47364	3.54163e-05	N/A
Avil	6.46016	-1.47284	0.000975723	N/A
C2cd4b	6.50538	-1.47282	0.0095757	N/A
Ppip5k1	208.156	-1.47244	3.36151e-09	N/A
Atp6v1c2	3.54954	-1.47232	0.0156234	N/A
Trmt2b	50.5549	-1.46979	1.96895e-09	N/A
Spag9	758.169	-1.46911	6.64591e-12	N/A
Gaa	743.693	-1.46588	1.93159e-08	N/A
Sp9	1.31946	-1.46535	0.0312754	N/A
Hspg2	7754.78	-1.46469	0.00152577	N/A
Usp49	306.487	-1.46412	1.42145e-14	N/A
Lrrn4cl	13.9034	-1.46367	1.65714e-05	N/A
Itgal	42.8692	-1.46328	5.8744e-07	N/A
Gabbr1	912.7	-1.46324	0.000137099	N/A
Nlrc3	6.14211	-1.46216	0.00767546	N/A
Itpr3	1548.53	-1.46198	0.000265065	N/A
Cep112	28.9143	-1.46131	1.20042e-06	N/A
Cdkn2c	21.7029	-1.4603	4.93941e-06	N/A
Catip	4.02176	-1.45808	0.010478	N/A
Gm21283	19.7034	-1.45704	0.0207759	N/A
Adam8	17.2864	-1.45599	1.47012e-06	N/A
Adam1b	0.917814	-1.45538	0.0374403	N/A
Slc44a1	561.073	-1.45478	1.4172e-12	N/A
Inca1	10.7844	-1.45465	0.001356	N/A
Rap1gap2	159.28	-1.45445	1.55462e-07	N/A
Srgap1	125.777	-1.45435	5.09207e-10	N/A
Mdfic	109.335	-1.45403	3.68115e-15	N/A
Krt17	50.068	-1.45383	5.58535e-05	N/A
4933417D19Rik	0.815	-1.45279	0.0386309	N/A
Itgb3	39.3349	-1.45256	9.94337e-07	N/A
Fryl	1205.06	-1.45243	5.04538e-06	N/A
Gm11544	0.643862	-1.4521	0.0367031	N/A
Cd109	60.7635	-1.45208	1.90233e-10	N/A
Cd93	1.05086	-1.45162	0.0350538	N/A
Ctsb	1308.38	-1.45056	9.12888e-50	N/A
Pgm1	445.958	-1.45043	1.22068e-13	N/A
Plod1	587.233	-1.44905	5.23565e-12	N/A
Fbxo4	10.2769	-1.44903	0.000436536	N/A
Ero1l	677.559	-1.4481	5.42515e-08	N/A
Zfp704	627.508	-1.44796	2.22568e-10	N/A
Eppk1	139.128	-1.44784	3.98812e-05	N/A
Lamc1	5404.3	-1.44751	3.51834e-07	N/A
Tbx2	4.90488	-1.44589	0.00294164	N/A
Zbtb32	88.2517	-1.44552	1.02765e-05	N/A
Dlc1	3003.36	-1.44543	2.77542e-05	N/A
Btn2a2	10.3611	-1.44505	0.00017033	N/A
Serhl	63.2103	-1.44487	8.73455e-08	N/A
Tsks	13.771	-1.44463	2.96634e-05	N/A
Fbxw10	10.3678	-1.44258	0.000110861	N/A
Btg1	285.401	-1.44097	9.04945e-17	N/A
Npas2	3.51425	-1.43814	0.00897958	N/A
Nphp4	170.159	-1.43635	0.000226283	N/A
Fam178b	146.002	-1.43593	2.93746e-09	N/A
Tmem44	37.0217	-1.43542	9.27486e-08	N/A
1700096J18Rik	0.38499	-1.43512	0.0349339	N/A
Ucp1	0.535798	-1.434	0.0405842	N/A
Lbp	1.57889	-1.43397	0.0254215	N/A
Cdh13	2.72244	-1.43355	0.0182708	N/A
Arid3a	302.268	-1.43343	1.79967e-06	N/A
Mpp4	2.27997	-1.43336	0.0233166	N/A
Flrt3	50.7472	-1.43309	1.5842e-07	N/A
H2-M2	1.95365	-1.4322	0.0340701	N/A
Id2	211.498	-1.43166	1.94418e-07	N/A
Hcfc2	44.5466	-1.4303	3.24813e-11	N/A
Galnt4	31.8214	-1.42989	1.63602e-05	N/A
Klhdc1	8.40296	-1.42916	0.00123164	N/A
Tob1	375.037	-1.42884	3.02413e-18	N/A
Ptpn22	4.27157	-1.42851	0.0134179	N/A
Tekt1	8.09104	-1.42849	0.00304775	N/A
Grin3a	5.08271	-1.42742	0.0122705	N/A
Fhl2	9.29759	-1.42722	0.000400829	N/A
Dgke	359.786	-1.42684	4.30861e-20	N/A
Arhgdib	4.9486	-1.42513	0.00397296	N/A
Igsf21	54.7611	-1.42254	0.000598779	N/A
Svop	15.0068	-1.42251	0.000100918	N/A
Rbm47	399.822	-1.42192	3.88877e-05	N/A
Rundc3a	169.46	-1.41986	5.61163e-12	N/A
Kcnj15	1.40936	-1.41884	0.0394475	N/A
4931431C16Rik	3.24975	-1.41855	0.0141545	N/A
Notch4	120.368	-1.41836	0.00156475	N/A
Lcp1	9.15808	-1.41812	0.000394752	N/A
Hrct1	0.46312	-1.41809	0.0325211	N/A
Cryab	10.9128	-1.41775	0.00890279	N/A
Foxc1	3.92066	-1.41771	0.0106623	N/A
Entpd4	186.86	-1.4173	5.43768e-09	N/A
Card6	15.3132	-1.41721	7.61156e-05	N/A
Hoxd9	3.40501	-1.41542	0.0235589	N/A
Lrrc24	4.54261	-1.41477	0.00876649	N/A
Wdr38	0.548461	-1.41455	0.0330585	N/A
Aamdc	51.7062	-1.41446	0.00112417	N/A
1700124L16Rik	1.14591	-1.41434	0.041566	N/A
Pknox2	59.5362	-1.4134	5.93452e-09	N/A
Pld2	94.6788	-1.41314	1.28951e-06	N/A
Stom	131.937	-1.41286	1.61922e-06	N/A
Ikbip	96.294	-1.41269	4.72521e-08	N/A
Tdrp	356.824	-1.41261	6.02487e-10	N/A
Scnn1a	20.5827	-1.41184	0.000101083	N/A
Cdkn1a	666.051	-1.41181	2.62071e-16	N/A
Tmem225	1.70794	-1.41178	0.0397182	N/A
Rps15a-ps4	2.02544	-1.4112	0.0282586	N/A
Cited1	24.3714	-1.4105	0.00190942	N/A
Pcdh19	40.8271	-1.41016	0.0012547	N/A
Dupd1	0.596452	-1.40912	0.0416475	N/A
Lats2	95.1648	-1.40864	8.44418e-08	N/A
Sh3pxd2a	733.393	-1.4075	9.65072e-06	N/A
Tmco4	69.2231	-1.40745	5.61251e-13	N/A
Fstl1	1175.65	-1.40739	1.76814e-08	N/A
B4galnt2	98.829	-1.40687	1.19564e-05	N/A
Sec16b	1.49444	-1.40551	0.0408978	N/A
Arvcf	602.608	-1.40504	2.66909e-12	N/A
Tyrobp	0.793859	-1.40386	0.0448429	N/A
Cntd1	62.2264	-1.40321	0.000520084	N/A
Filip1l	10.2856	-1.40261	0.00297827	N/A
Casp12	0.900463	-1.40096	0.0472399	N/A
Tead4	419.665	-1.3998	3.116e-05	N/A
Glis3	27.2395	-1.39966	0.00073601	N/A
Itpr2	24.0264	-1.39938	4.63498e-05	N/A
Klf11	545.725	-1.39938	3.38196e-14	N/A
Lhx5	2.0877	-1.39786	0.0377881	N/A
AA414768	69.0172	-1.39727	0.000173149	N/A
Pdlim4	22.7813	-1.39718	7.2667e-06	N/A
Fam107a	4.20393	-1.39658	0.00415009	N/A
Myl4	10.4226	-1.3945	0.00667759	N/A
Hrc	42.4833	-1.39398	0.000216669	N/A
Vim	424.077	-1.39278	1.31712e-07	N/A
Col4a5	19.5579	-1.39256	0.00124833	N/A
Lemd1	1.60303	-1.3914	0.0319222	N/A
Wipi1	122.428	-1.39035	9.96981e-09	N/A
Ccin	1.47735	-1.38868	0.0386716	N/A
Arg1	0.679303	-1.38769	0.0470979	N/A
Tarm1	20.4397	-1.38767	0.000276282	N/A
Tnfrsf23	6.36835	-1.38722	0.00815602	N/A
Fkbp14	32.3346	-1.38719	1.82335e-06	N/A
2700054A10Rik	7.56314	-1.38709	0.00146362	N/A
B4galnt4	414.773	-1.3869	5.43281e-08	N/A
Dmrt2	2.19686	-1.38618	0.0465964	N/A
Rnf157	135.738	-1.38451	0.000354259	N/A
Cnn3	2475.76	-1.38412	3.15548e-44	N/A
Slc8b1	253.527	-1.3837	1.47155e-12	N/A
Sgk3	145.018	-1.38265	2.05752e-17	N/A
1700094J05Rik	0.429157	-1.38264	0.043611	N/A
Slc22a13b-ps	3.57607	-1.38255	0.0137672	N/A
1810034E14Rik	4.6254	-1.38235	0.00557644	N/A
Sgce	59.154	-1.38209	2.31632e-05	N/A
Zfp820	102.957	-1.38203	2.31047e-12	N/A
Mog	9.33407	-1.38072	0.00350653	N/A
Nuak1	160.438	-1.37949	5.12649e-07	N/A
Letmd1	63.8813	-1.37855	8.58808e-12	N/A
Phlda1	225.371	-1.37809	2.42561e-05	N/A
Pdcl2	17.3481	-1.37765	0.00388952	N/A
Myo18a	1240.02	-1.37697	4.02148e-05	N/A
Aph1c	10.3745	-1.3768	0.000395609	N/A
Scel	0.329106	-1.37644	0.0380597	N/A
St5	514.263	-1.37628	1.4466e-06	N/A
Lclat1	81.7161	-1.37551	6.87242e-14	N/A
Khnyn	611.916	-1.37551	7.38604e-05	N/A
Nptx2	551.496	-1.37533	4.45036e-11	N/A
Tmem184b	610.829	-1.37398	2.03885e-09	N/A
Mapre3	21.7169	-1.37298	3.48974e-07	N/A
Dhrs9	0.650315	-1.37011	0.0451081	N/A
Mgat4c	0.418469	-1.3698	0.0417646	N/A
Kpna7	0.893988	-1.36971	0.0484173	N/A
Gm12866	5.03289	-1.3692	0.00388273	N/A
Spats1	13.773	-1.36909	0.000222278	N/A
Slc36a1	264.135	-1.36875	3.4186e-05	N/A
Got1l1	66.5081	-1.36865	0.00408308	N/A
Isg15	0.911371	-1.3677	0.0528013	N/A
Ppp1r3c	9.512	-1.36764	0.000888545	N/A
Sh3tc2	22.9097	-1.36752	9.0423e-05	N/A
Mir6987	0.440164	-1.36642	0.0270248	N/A
Scpep1	1628.53	-1.36632	4.8028e-10	N/A
Sfn	182.052	-1.36571	3.28909e-06	N/A
Ogn	5.66798	-1.36557	0.03416	N/A
Ldhc	20.0089	-1.36511	0.00156962	N/A
Susd3	4.63253	-1.36509	0.00400473	N/A
Cd4	0.962107	-1.36471	0.0526894	N/A
2700081O15Rik	290.046	-1.36417	7.21584e-06	N/A
Il6st	955.616	-1.36385	8.1636e-08	N/A
Selplg	17.275	-1.36381	0.000326604	N/A
Zfp59	116.876	-1.36357	4.37889e-09	N/A
Klf6	674.607	-1.36322	3.26884e-14	N/A
D430042O09Rik	150.333	-1.362	8.73798e-06	N/A
Vamp5	1.717	-1.36088	0.0382048	N/A
Gpr160	85.6984	-1.36073	5.56875e-05	N/A
Kank4os	17.6922	-1.36063	0.000382251	N/A
Ino80dos	19.4252	-1.36059	6.37077e-06	N/A
Zfp229	480.788	-1.36002	3.51134e-05	N/A
1700001P01Rik	5.47498	-1.35921	0.011959	N/A
Gm7008	1.41117	-1.35864	0.0511028	N/A
Kctd7	23.8046	-1.35741	2.26198e-05	N/A
Nrp1	9.04926	-1.35618	0.00217509	N/A
Muc13	1.31363	-1.35546	0.0408627	N/A
Serpinb8	1.55813	-1.35517	0.0447501	N/A
Scgb3a1	0.635668	-1.35466	0.0541029	N/A
Mid2	2.89021	-1.3545	0.0428088	N/A
Cd52	1.0183	-1.35406	0.0542573	N/A
Apobec1	52.8718	-1.35384	1.51331e-07	N/A
Lrrc29	8.79363	-1.35266	0.00556758	N/A
Dqx1	24.8782	-1.3515	4.11014e-05	N/A
Map7	1233.25	-1.35042	1.71163e-07	N/A
Aox3	4.13511	-1.34881	0.00649307	N/A
Fgfbp1	24.708	-1.34827	5.9984e-05	N/A
Gm20751	0.631867	-1.34704	0.055958	N/A
BC037032	1.34602	-1.3467	0.0568131	N/A
Gpr50	2.86669	-1.34618	0.0228821	N/A
Anxa3	29.7393	-1.34565	0.00241231	N/A
Sdr39u1	130.231	-1.34428	0.000313929	N/A
Eno2	42.7682	-1.34332	2.72586e-09	N/A
Rab3il1	41.9763	-1.34135	4.02354e-07	N/A
Gdf5	2.66155	-1.33883	0.0319323	N/A
4930404N11Rik	39.6382	-1.33753	1.04999e-05	N/A
Masp2	11.2723	-1.33747	0.00113888	N/A
Myh9	5845.56	-1.3352	7.59482e-05	N/A
Gm4262	5.37284	-1.33426	0.00477636	N/A
Lingo1	19.5427	-1.33389	5.65784e-07	N/A
Irf7	4.31046	-1.33387	0.00705505	N/A
Hoxc6	0.890741	-1.33325	0.0590901	N/A
Prr13	174.337	-1.33279	3.26071e-10	N/A
Spata22	3.99318	-1.33278	0.0228149	N/A
Txndc2	0.415164	-1.33255	0.0501526	N/A
Zfhx2os	3.92702	-1.33251	0.0166758	N/A
Zfr2	17.0684	-1.33185	0.00553349	N/A
Tmem198	21.5889	-1.33167	0.000935665	N/A
Adamtsl4	68.9941	-1.33034	3.72399e-06	N/A
Wdr45	148.361	-1.33031	4.66417e-07	N/A
Prkar2a	971.659	-1.32984	2.19532e-08	N/A
Rapsn	7.96161	-1.32914	0.00417292	N/A
Htr1b	3.23736	-1.32877	0.031174	N/A
Scarna17	1.05045	-1.32782	0.0601867	N/A
Cyp46a1	10.7118	-1.3274	0.00101889	N/A
Fabp4	0.465956	-1.3266	0.0367432	N/A
Tead1	1715.26	-1.32626	8.37663e-13	N/A
Ttn	276.715	-1.32584	2.86132e-05	N/A
Tbx5	0.544311	-1.32562	0.058896	N/A
Ppp1r15a	379.349	-1.32496	5.09937e-18	N/A
Abhd6	61.6956	-1.32242	5.39655e-06	N/A
Cspg4	7.52889	-1.32191	0.00213968	N/A
Sspn	2.46068	-1.32091	0.032596	N/A
Fam78a	76.942	-1.32066	6.33748e-09	N/A
Ptpn7	16.8033	-1.32007	0.000410891	N/A
Eci3	0.627712	-1.31999	0.0571373	N/A
Eif2ak2	213.354	-1.31947	4.4047e-20	N/A
She	76.4918	-1.31947	4.87528e-07	N/A
Mir677	4.4901	-1.31883	0.00608539	N/A
Sod2	887.01	-1.31877	8.90193e-12	N/A
Sohlh2	127.808	-1.3187	8.26069e-06	N/A
Mir6976	0.316156	-1.31855	0.0439169	N/A
Sbk2	1.07745	-1.31727	0.0592989	N/A
C77080	1425.95	-1.31713	5.10356e-05	N/A
Tbc1d9b	331.621	-1.31619	3.06448e-09	N/A
Itgbl1	0.545038	-1.31614	0.0492112	N/A
Ppapdc1b	70.6549	-1.31538	6.66722e-09	N/A
Scn8a	72.5994	-1.31434	2.22836e-09	N/A
St14	1488.87	-1.31327	1.94248e-15	N/A
Hscb	87.2544	-1.31193	0.000104163	N/A
Plekha2	706.163	-1.31116	1.91863e-08	N/A
Areg	1.42031	-1.31065	0.0540879	N/A
C5ar1	0.59106	-1.30983	0.0571508	N/A
Cep85l	43.4506	-1.30979	0.000367405	N/A
Wfikkn1	5.90421	-1.3093	0.00626935	N/A
Cetn4	2.00831	-1.30796	0.0589473	N/A
Mall	0.975267	-1.30745	0.0626883	N/A
Klhl22	540.007	-1.30703	1.9938e-12	N/A
Galnt6	768.436	-1.30672	5.1961e-12	N/A
Ccnd3	1093.35	-1.30634	1.71576e-12	N/A
Gm2694	16.6743	-1.30597	0.00926941	N/A
Sorl1	1146.68	-1.30531	0.000768721	N/A
Hoxc5	0.757551	-1.30514	0.0636119	N/A
Tmem50b	190.463	-1.30491	4.51826e-06	N/A
Rilp	2.86148	-1.30469	0.0201752	N/A
Arhgap9	76.0184	-1.30357	1.81711e-11	N/A
Hspb1	306.45	-1.30288	0.00274793	N/A
4930550C14Rik	2.42077	-1.30256	0.0428719	N/A
Il10rb	9.10343	-1.3015	0.00420059	N/A
Snora81	21.4469	-1.30137	1.92867e-05	N/A
Slc4a11	152.097	-1.30123	1.35696e-10	N/A
Agtrap	631.808	-1.3009	5.14435e-10	N/A
Tgfb1	50.5283	-1.30082	8.11977e-06	N/A
Farp2	24.086	-1.30042	9.33286e-06	N/A
P2rx1	2.39887	-1.30022	0.0372907	N/A
E130008D07Rik	0.742185	-1.29973	0.0649794	N/A
Bst1	7.38195	-1.29911	0.0243027	N/A
Fas	2.16022	-1.29817	0.060927	N/A
Vps54	888.065	-1.29805	3.94062e-09	N/A
Myo7b	0.297542	-1.2979	0.0361755	N/A
Plat	8.09927	-1.29769	0.000432917	N/A
Clu	89.0573	-1.29729	4.48476e-07	N/A
Accs	35.2125	-1.29651	4.07544e-08	N/A
Fam124b	0.418582	-1.29586	0.0550316	N/A
Tmem108	24.7784	-1.29451	1.0239e-05	N/A
Avpr1b	0.661152	-1.29409	0.0666423	N/A
Sp110	0.831075	-1.2938	0.0624142	N/A
Crlf2	94.7351	-1.29324	0.000530558	N/A
Mknk1	146.08	-1.29313	9.66555e-10	N/A
Ube2l6	64.6141	-1.29029	0.00317094	N/A
Bvht	36.9198	-1.28973	0.000409754	N/A
Trem2	2.23863	-1.28968	0.0550534	N/A
A630023A22Rik	1.588	-1.28953	0.0500056	N/A
Stpg1	5.5366	-1.28896	0.0119281	N/A
Hs6st1	1570.22	-1.28881	1.12749e-06	N/A
Hebp1	40.5391	-1.28873	0.000784015	N/A
Dnajb14	68.4984	-1.28868	8.9549e-13	N/A
Tnnt2	1.09113	-1.28661	0.0679485	N/A
Galnt11	68.0404	-1.28629	3.22408e-05	N/A
Pigz	2.97475	-1.28618	0.0426151	N/A
Ap3m2	58.7038	-1.28611	1.38184e-07	N/A
Fcho2	540.932	-1.28609	7.2246e-08	N/A
1300017J02Rik	14.9635	-1.28516	0.00254037	N/A
Cdcp2	0.765227	-1.28498	0.066389	N/A
Slc25a18	4.36416	-1.28406	0.0069124	N/A
Mesdc1	617.553	-1.28357	9.74368e-05	N/A
Nlrx1	59.9899	-1.28357	9.61829e-07	N/A
Ror2	497.838	-1.28352	9.71409e-05	N/A
Anxa8	20.3214	-1.28286	2.62916e-05	N/A
Zfp568	2459.48	-1.28194	6.11166e-09	N/A
1700027I24Rik	0.249222	-1.28168	0.0264399	N/A
Creg2	3.45066	-1.28044	0.0175139	N/A
Lmod3	0.500744	-1.27893	0.057666	N/A
Dnajb9	125.5	-1.27856	5.5488e-08	N/A
Fbxl22	2.7281	-1.27798	0.037801	N/A
Dst	4853.81	-1.27681	1.2663e-05	N/A
Npb	2.79668	-1.27652	0.0388773	N/A
Vegfc	48.5539	-1.27604	0.000603126	N/A
Fam65b	3.19381	-1.27505	0.0372851	N/A
Hk1os	1.03302	-1.27437	0.0656066	N/A
Gsta3	16.7285	-1.27331	0.00365465	N/A
Fmn1	139.76	-1.27313	3.73831e-05	N/A
Sertad1	102.513	-1.27281	9.21746e-07	N/A
Col9a2	129.602	-1.2713	3.52242e-06	N/A
Cdh22	7.09732	-1.27111	0.000985046	N/A
Adgrg1	51.0029	-1.27065	0.00041109	N/A
Slc9a3	0.36237	-1.27012	0.0553501	N/A
Apom	6.00565	-1.26879	0.0492473	N/A
Nr3c2	7.89297	-1.26849	0.00460718	N/A
Grsf1	1616.12	-1.26725	1.56195e-08	N/A
Cmtm6	1265.11	-1.26663	7.48715e-17	N/A
Reep1	112.682	-1.26621	3.44404e-15	N/A
Creb3l3	8.38584	-1.26609	0.00134239	N/A
Rbm24	15.1696	-1.2658	0.00057639	N/A
Wscd2	62.8409	-1.26509	1.84235e-07	N/A
Col17a1	30.8669	-1.26469	9.65032e-06	N/A
Npc1l1	3.68281	-1.26417	0.0175733	N/A
Scarna8	2.30467	-1.26398	0.0606671	N/A
Rdh9	0.244036	-1.26378	0.0374161	N/A
Acpt	1.8452	-1.26195	0.0673983	N/A
Fhl1	227.159	-1.26179	2.76635e-16	N/A
4931409K22Rik	1.52355	-1.26149	0.0547328	N/A
Adcy9	94.9023	-1.26066	2.93396e-07	N/A
Mbnl2	520.476	-1.2592	3.4789e-08	N/A
Wwtr1	632.331	-1.25784	3.35659e-07	N/A
Tex13	1.05751	-1.25771	0.0617142	N/A
Tex26	4.57595	-1.25768	0.00905378	N/A
Tcl1b2	0.444186	-1.25709	0.0664473	N/A
Nfkb2	267.821	-1.25661	7.1952e-10	N/A
Catsperd	31.4799	-1.25652	0.000335016	N/A
F10	0.260655	-1.25615	0.0426644	N/A
Ppap2a	200.227	-1.25592	2.62988e-05	N/A
Axl	51.4337	-1.25361	4.33081e-06	N/A
Slc38a4	2676.73	-1.25319	1.02974e-11	N/A
Igll1	0.503812	-1.25314	0.068773	N/A
Rin3	26.2897	-1.25286	0.00392414	N/A
Jakmip1	216.448	-1.25261	1.63643e-05	N/A
Zdhhc1	20.6838	-1.25205	0.000130692	N/A
Bhlhe40	584.3	-1.25111	0.00109274	N/A
1700066B19Rik	1.57743	-1.25095	0.0709414	N/A
Lamp2	653.18	-1.25076	4.42685e-05	N/A
Slc5a2	0.812893	-1.25043	0.0762301	N/A
BC051537	0.333989	-1.25019	0.0524915	N/A
Fbln5	10.7865	-1.24949	0.00342631	N/A
1700029I15Rik	0.866673	-1.24945	0.074468	N/A
Vstm5	8.78643	-1.24883	0.011744	N/A
Arhgap17	652.801	-1.24848	1.08209e-15	N/A
Btbd18	20.3502	-1.24839	0.0027509	N/A
Rap1gap	220.952	-1.24767	1.80172e-08	N/A
Dnaaf3	163.567	-1.24729	1.56097e-07	N/A
Aff1	1979.63	-1.24709	0.000109258	N/A
S100a3	0.412759	-1.24696	0.062359	N/A
Rassf4	80.5481	-1.24571	2.50206e-15	N/A
Ptafr	1.12858	-1.24543	0.0622222	N/A
Grem2	5.96241	-1.24455	0.0148907	N/A
Chmp4c	232.918	-1.24454	1.16035e-07	N/A
Adgrg6	3.76748	-1.24338	0.0458011	N/A
Rab42	2.99293	-1.24327	0.0359974	N/A
Nos1	233.971	-1.24178	1.72798e-06	N/A
Pdxk	497.555	-1.24176	1.92613e-05	N/A
Cd72	1.0221	-1.24164	0.0778821	N/A
Mgarp	96.7388	-1.23979	0.000143958	N/A
Gm25500	4.51984	-1.23978	0.0257764	N/A
Ripk3	75.6254	-1.23969	8.13083e-08	N/A
Fkbp15	314.505	-1.23903	2.97146e-09	N/A
Piga	393.546	-1.23836	1.03312e-27	N/A
1810043G02Rik	46.2643	-1.23826	2.11679e-09	N/A
Mir19b-1	0.592497	-1.23781	0.074936	N/A
Tex35	0.610672	-1.23754	0.0770018	N/A
Adrb2	22.5714	-1.23752	1.51003e-05	N/A
Fbxo36	15.5614	-1.23655	0.0167633	N/A
Lrch1	221.291	-1.23638	6.07042e-13	N/A
Ttc36	1.02088	-1.23569	0.0778978	N/A
Ccdc109b	0.799938	-1.23564	0.0798834	N/A
Miox	0.70548	-1.23553	0.0776441	N/A
Calml4	5.82801	-1.23477	0.059428	N/A
Adra1a	1.10572	-1.23431	0.079206	N/A
Gm15471	0.910371	-1.23365	0.0786871	N/A
Adamts9	342.628	-1.23324	1.16533e-06	N/A
Tm7sf3	1008.85	-1.23026	1.17342e-08	N/A
Mir24-2	0.980382	-1.23011	0.0750598	N/A
Tmc4	55.2779	-1.22992	3.60731e-06	N/A
Ccdc57	51.8411	-1.22969	2.06694e-07	N/A
Mpc1	11.8756	-1.22927	0.00558801	N/A
9530027J09Rik	8.94544	-1.22801	0.00322064	N/A
Sema3b	60.7476	-1.2279	2.77864e-07	N/A
Tmc7	187.1	-1.22774	2.22072e-15	N/A
4933413J09Rik	2.30214	-1.22756	0.0615451	N/A
Leprot	356.287	-1.22745	1.81611e-08	N/A
Gm20611	0.804071	-1.22668	0.0794274	N/A
Gm10785	7.03752	-1.2263	0.00714293	N/A
Slc36a3	1.68222	-1.22624	0.0554758	N/A
Plekhs1	0.742698	-1.22602	0.0822888	N/A
Pramef8	252.424	-1.22593	6.11517e-17	N/A
Gpa33	815.718	-1.2258	1.72992e-06	N/A
Efcab10	4.59898	-1.22565	0.0355434	N/A
Il34	11.9226	-1.22529	0.00675565	N/A
Airn	0.533121	-1.22435	0.0784606	N/A
Tbr1	1.57841	-1.22419	0.0705327	N/A
Gm10814	3.4828	-1.22405	0.0368955	N/A
Snora15	2.17803	-1.22395	0.0633193	N/A
Acp6	682.571	-1.22378	0.000537169	N/A
Zbed6	1126.17	-1.2235	3.71359e-06	N/A
Sox15	144.939	-1.22261	0.00153623	N/A
Man2a2	306.846	-1.22257	5.01732e-07	N/A
Epb4.1l4b	122.995	-1.22251	8.79029e-11	N/A
6030419C18Rik	20.4178	-1.22214	0.00227382	N/A
9530053A07Rik	3.3142	-1.22099	0.0326681	N/A
Itga7	19.0819	-1.21895	0.00188829	N/A
Rab6b	235.542	-1.21864	5.94593e-06	N/A
Gm15816	1.87626	-1.21864	0.0799911	N/A
Mkln1os	1.06217	-1.21862	0.0843894	N/A
Colec11	0.346997	-1.21703	0.0672152	N/A
Abcc10	150.661	-1.21513	8.25756e-05	N/A
Msantd1	2.93167	-1.21462	0.0288236	N/A
Cltb	171.813	-1.21422	1.6738e-10	N/A
H2-Oa	2.82361	-1.21404	0.0395403	N/A
B3galnt1	19.4644	-1.21394	0.00209854	N/A
Scarna9	4.6433	-1.213	0.0572221	N/A
3830432H09Rik	2.12272	-1.21203	0.0424109	N/A
Pla2g7	33.5203	-1.21188	0.014084	N/A
Magt1	426.751	-1.2113	2.24802e-26	N/A
Scgb1a1	0.552492	-1.21128	0.0817281	N/A
Snord23	1.3127	-1.21128	0.082137	N/A
Lmx1b	11.2682	-1.21095	0.0123507	N/A
Tulp2	49.693	-1.2109	1.61577e-05	N/A
Tle6	68.8016	-1.20982	9.31039e-06	N/A
Mir6946	0.764495	-1.20978	0.0769636	N/A
Scp2	330.183	-1.20909	6.6415e-12	N/A
Gsn	120.751	-1.20899	0.000221256	N/A
Padi1	3.0761	-1.2089	0.0230535	N/A
Mapk15	22.8791	-1.20837	8.60845e-05	N/A
Gla	145.661	-1.20814	5.34832e-06	N/A
Eepd1	25.7355	-1.20685	1.95004e-05	N/A
St6galnac3	34.341	-1.20613	0.000408924	N/A
Gm7457	0.612506	-1.20564	0.0746981	N/A
Hyal1	93.3308	-1.20519	2.77349e-07	N/A
C1s1	15.5407	-1.20491	0.00173963	N/A
Nr0b1	754.93	-1.20487	8.55908e-07	N/A
Ghdc	128.89	-1.20272	3.35023e-09	N/A
B4galt5	864.281	-1.20232	4.7223e-08	N/A
Fam107b	144.644	-1.20188	3.66548e-24	N/A
4930444M15Rik	22.1685	-1.20121	0.00845477	N/A
Efemp2	70.9978	-1.20077	0.000176808	N/A
Megf11	112.5	-1.20044	0.00180557	N/A
Mir3058	2.18193	-1.19874	0.0587657	N/A
Pttg1	335.793	-1.19826	0.00607959	N/A
Cdo1	213.834	-1.19621	7.99165e-05	N/A
Nfe2	5.83228	-1.19618	0.0109751	N/A
Muc2	6.39355	-1.1932	0.00957994	N/A
Dock8	5.95123	-1.19297	0.0216935	N/A
P2rx4	100.287	-1.19292	8.17032e-09	N/A
9530077C05Rik	9.099	-1.19255	0.00978258	N/A
1700120K04Rik	1.5043	-1.1924	0.0789162	N/A
Cyp2d26	0.381696	-1.19154	0.0645378	N/A
Trcg1	0.494846	-1.19133	0.0731387	N/A
Mical3	838.373	-1.1913	0.00123926	N/A
Wnt11	11.0747	-1.19105	0.00446752	N/A
Gm16907	27.6302	-1.191	0.000218495	N/A
Mir6991	3.8522	-1.19055	0.0728332	N/A
Egfr	35.5121	-1.19034	0.00127242	N/A
Mpzl2	804.929	-1.19005	8.34871e-09	N/A
Tmem18	141.502	-1.18969	3.5503e-09	N/A
Zfp429	10.465	-1.18966	0.0111602	N/A
Slamf6	0.32318	-1.18963	0.0591157	N/A
Lilr4b	0.429057	-1.18934	0.073266	N/A
Kcnj10	9.74619	-1.18825	0.00433346	N/A
Slc38a5	9.45945	-1.18804	0.0162312	N/A
Acot3	2.20463	-1.18749	0.0502256	N/A
Oxt	0.223521	-1.18742	0.0471603	N/A
Grin3b	4.35625	-1.18663	0.051674	N/A
Cfap69	17.8765	-1.1864	0.00338451	N/A
BC021614	15.385	-1.18519	0.0329211	N/A
Scarf1	25.5111	-1.18483	0.00959104	N/A
Zfp819	174.236	-1.18202	1.8693e-09	N/A
Casz1	267.616	-1.18177	0.000349401	N/A
Gramd2	31.8592	-1.1812	0.00210338	N/A
Proz	2.69735	-1.18099	0.036966	N/A
1810063I02Rik	0.498765	-1.18097	0.0924637	N/A
Psmb11	1.0423	-1.18092	0.0944483	N/A
Irf9	92.3907	-1.18079	7.08317e-13	N/A
Tlr2	11.7411	-1.18072	0.00295348	N/A
Snora52	17.2103	-1.18061	4.79583e-05	N/A
Arfgap3	105.668	-1.18057	7.97293e-11	N/A
Tbc1d13	1761.64	-1.18057	1.52386e-16	N/A
Echdc2	405.055	-1.18009	0.000460463	N/A
Tstd3	74.1576	-1.17894	0.000536107	N/A
Npr2	20.2375	-1.17858	0.00029409	N/A
Slc25a30	176.401	-1.17852	3.69114e-05	N/A
Tmem63c	6.48669	-1.17725	0.012031	N/A
5730405O15Rik	26.644	-1.17641	0.0190908	N/A
Fam189a1	2.35371	-1.17538	0.03597	N/A
Nfatc1	38.4454	-1.17492	0.00710038	N/A
Polr3gl	96.2558	-1.1749	0.00360767	N/A
Samd9l	7.97902	-1.1741	0.0283457	N/A
Orm2	1.6944	-1.17369	0.0701984	N/A
Nmrk1	106.537	-1.17362	6.2255e-07	N/A
Ptgs2os	1.19162	-1.17361	0.0724163	N/A
Slc4a1	4.8222	-1.1734	0.0240451	N/A
B3gnt2	356.365	-1.17324	7.74761e-08	N/A
Ccl3	0.446055	-1.17279	0.0779969	N/A
Lrrc74b	2.61707	-1.17253	0.0341796	N/A
Nfkbia	377.431	-1.17243	0.00071633	N/A
2021-09-12	0.809728	-1.1721	0.0973294	N/A
Hoxa9	1.78235	-1.17181	0.0817281	N/A
Zfp800	69.1547	-1.17161	5.00035e-05	N/A
Sult5a1	9.24432	-1.17115	0.014539	N/A
H2-M5	136.91	-1.17101	0.00129699	N/A
Myl6b	30.3269	-1.17093	0.000121677	N/A
Psd	45.0476	-1.17091	0.000295771	N/A
Col16a1	14.4299	-1.17079	0.000930623	N/A
AV051173	4.73819	-1.17043	0.0237944	N/A
Mroh7	4.86623	-1.17041	0.029354	N/A
Srr	29.7904	-1.17026	3.31349e-06	N/A
Trim72	6.46174	-1.17009	0.0119092	N/A
Clic1	466.554	-1.16996	1.73599e-05	N/A
Cd3e	27.7691	-1.1697	0.00985844	N/A
Vwa5a	134.769	-1.16964	4.88034e-06	N/A
Chd2	1296.74	-1.16812	2.34337e-07	N/A
Nradd	55.8755	-1.16789	0.00296623	N/A
Smim1	10.0773	-1.16761	0.00321072	N/A
Pik3c2b	238.106	-1.1674	0.00168361	N/A
Gcnt2	718.071	-1.16686	1.11909e-18	N/A
Rdh5	4.68565	-1.16575	0.0181188	N/A
Nup210	1837.19	-1.16556	0.000379146	N/A
Gm20594	0.381338	-1.16391	0.0764115	N/A
6030407O03Rik	0.660709	-1.16371	0.0986364	N/A
Pdgfb	22.0404	-1.16359	0.000198556	N/A
Zfa-ps	1.31332	-1.16347	0.0978341	N/A
Fut9	276.771	-1.16257	8.77904e-09	N/A
Apopt1	138.794	-1.16233	0.00467146	N/A
Cpq	2.544	-1.16227	0.0549477	N/A
Ccnl1	637.914	-1.16201	3.87215e-15	N/A
Fgd3	0.699738	-1.16198	0.0997384	N/A
Cep55	549.377	-1.16182	4.75124e-07	N/A
Hsd3b7	81.8309	-1.1617	0.000143532	N/A
Mr1	0.630242	-1.16161	0.0892601	N/A
Snord69	16.5714	-1.16066	0.00566574	N/A
Spaca4	1.05295	-1.16045	0.100619	N/A
Mas1	0.475251	-1.16039	0.0917083	N/A
Sec14l1	1336.18	-1.1586	5.04752e-08	N/A
Lix1l	54.8652	-1.15805	9.41588e-05	N/A
Snord85	1.92643	-1.15785	0.092685	N/A
Thpo	17.3566	-1.1577	0.000156779	N/A
Klhl30	0.778936	-1.15755	0.0992245	N/A
Gabarapl2	62.2585	-1.15729	0.0135127	N/A
Nt5m	15.8683	-1.15466	0.00446264	N/A
1700022A21Rik	0.313966	-1.15445	0.0721178	N/A
Mir6922	0.37618	-1.15431	0.0832467	N/A
Erlin1	272.985	-1.1526	3.20801e-20	N/A
Gm31763	4.25456	-1.15229	0.0197194	N/A
Dpf3	1.75942	-1.15226	0.0959708	N/A
Prkag3	0.548243	-1.15194	0.100289	N/A
Mir23a	1.26899	-1.15132	0.0968148	N/A
Muc4	0.243298	-1.15081	0.0555326	N/A
Tnrc18	980.742	-1.15061	0.00682746	N/A
Eng	332.494	-1.14985	5.20547e-08	N/A
Rab17	8.18433	-1.14944	0.00326302	N/A
Mirlet7g	0.309638	-1.14918	0.0602936	N/A
Ddn	2.79705	-1.14911	0.0644069	N/A
Grem1	5.05372	-1.14909	0.0292154	N/A
Slc45a3	69.669	-1.14864	0.000117303	N/A
Ninj1	143.106	-1.14854	9.68294e-17	N/A
Prkce	38.6095	-1.14831	2.78499e-05	N/A
Pcdh7	5.7604	-1.14794	0.0376991	N/A
Hoxc11	0.458728	-1.14771	0.0911734	N/A
Cdk19	361.892	-1.1477	7.11392e-09	N/A
Elmo3	56.8199	-1.14762	9.1973e-08	N/A
Limch1	24.3499	-1.14762	0.00533476	N/A
Scn3b	17.4982	-1.14753	0.000824512	N/A
Tram2	101.362	-1.14719	0.00232383	N/A
Abra	0.668385	-1.14705	0.102946	N/A
Llgl2	1508.58	-1.14655	6.51566e-05	N/A
Apobec3	741.44	-1.1461	3.59698e-05	N/A
Dgkh	298.528	-1.14554	0.00028069	N/A
Mir6907	0.762464	-1.14517	0.104912	N/A
Tshr	0.818003	-1.145	0.0971532	N/A
Sema6c	265.057	-1.14491	1.9023e-06	N/A
Cggbp1	1649.81	-1.1447	1.579e-20	N/A
Wwc2	891.581	-1.14466	9.23191e-05	N/A
Zfhx2	536.485	-1.14437	0.00277991	N/A
Tnip1	460.838	-1.1436	2.66455e-10	N/A
Prickle4	2.74931	-1.14359	0.0609434	N/A
E230025N22Rik	4.67094	-1.14343	0.0155743	N/A
Urgcp	76.9964	-1.14305	6.69112e-09	N/A
Vwa3a	5.50356	-1.14267	0.0340123	N/A
Murc	36.9469	-1.14239	3.18769e-06	N/A
Etv3	280.107	-1.14229	0.000366472	N/A
Fam217a	1.10523	-1.14208	0.102126	N/A
Stra8	22.0706	-1.14196	0.000244409	N/A
Pttg1ip	712.794	-1.14187	7.7113e-07	N/A
Iqgap2	274.492	-1.14175	4.26497e-09	N/A
Pld3	678.183	-1.14175	4.32415e-09	N/A
Slc25a36	866.593	-1.14105	0.000302087	N/A
Pmis2	1.13111	-1.14027	0.100931	N/A
Ovgp1	17.6466	-1.14026	0.0165053	N/A
Pdgfra	17.3778	-1.13878	0.00328118	N/A
Pqlc3	81.6928	-1.1375	1.11194e-05	N/A
Limk2	779.357	-1.13746	1.96594e-08	N/A
Cd82	7.81223	-1.13693	0.0150645	N/A
Ppp3cc	23.2782	-1.13664	0.0189772	N/A
Adam12	1.42826	-1.13623	0.0917229	N/A
Ckmt1	81.3554	-1.13614	0.0028951	N/A
Nid2	3593.8	-1.13544	0.00261104	N/A
Slc26a11	56.5624	-1.13527	4.9104e-08	N/A
Tfap2a	32.7438	-1.13442	0.00125015	N/A
Gna13	1128.16	-1.13437	2.86576e-17	N/A
Gltscr1l	1003.97	-1.13433	4.92382e-07	N/A
Tmprss5	4.79851	-1.13424	0.0309309	N/A
Fbxl2	40.2077	-1.13395	0.000503058	N/A
Anxa6	803.611	-1.13388	6.99638e-06	N/A
Tsc22d1	2167.18	-1.13366	2.38702e-16	N/A
P4ha3	4.24739	-1.13335	0.0240378	N/A
Sipa1l2	993.426	-1.13329	0.000285552	N/A
Tmbim1	265.51	-1.13071	2.63495e-06	N/A
Gm15760	15.3027	-1.13071	0.000669487	N/A
Mir7673	0.241991	-1.12991	0.0683708	N/A
Trim16	11.5444	-1.12957	0.00224493	N/A
Kntc1	1664.14	-1.12816	5.11649e-07	N/A
Vgll4	47.5345	-1.12782	0.015364	N/A
F420014N23Rik	20.9119	-1.12634	0.000552042	N/A
Timm8a2	9.0677	-1.12576	0.0225515	N/A
Alx4	0.740352	-1.12573	0.1106	N/A
Pdia5	226.038	-1.12503	4.73575e-08	N/A
Lap3	1883.1	-1.12472	7.63282e-09	N/A
Itga2b	23.5809	-1.12303	0.000987561	N/A
Ist1	607.167	-1.12264	5.50857e-18	N/A
Cd81	1569.2	-1.12237	7.20716e-08	N/A
Slco2a1	33.8159	-1.12227	0.00448565	N/A
Kdm3b	2459	-1.1221	2.02087e-05	N/A
4632428C04Rik	2.20259	-1.12158	0.0642909	N/A
Sgk1	2372.94	-1.12119	3.64833e-09	N/A
Gprin3	0.910129	-1.12105	0.11303	N/A
Swt1	398.05	-1.12041	3.45707e-09	N/A
P2ry2	46.5456	-1.1195	0.000253991	N/A
9130024F11Rik	38.6709	-1.1191	0.0631735	N/A
Cpeb2	88.1502	-1.11855	0.000561399	N/A
Cyb561a3	139.106	-1.11809	1.17515e-08	N/A
Ano3	18.5779	-1.11659	0.000857829	N/A
Ncam1	79.1573	-1.11643	0.000846947	N/A
Oas1h	0.644146	-1.11597	0.113801	N/A
Akap1	1627.63	-1.11539	2.15172e-07	N/A
Snord37	11.2919	-1.11457	0.0166714	N/A
Smox	130.57	-1.11407	5.18934e-12	N/A
Slc5a6	152.297	-1.11347	4.97059e-20	N/A
Sgms1	299.644	-1.1133	6.66579e-12	N/A
Bmp8a	15.467	-1.11314	0.0102068	N/A
Vaultrc5	0.428003	-1.11301	0.0889685	N/A
Cfap70	7.6171	-1.11296	0.0116188	N/A
Zfp516	1306.44	-1.11213	0.000182077	N/A
Fbxo6	170.017	-1.11201	0.00104426	N/A
Ch25h	0.48101	-1.11091	0.0838393	N/A
Tfpi	125.945	-1.1109	0.0276971	N/A
Clec4d	0.693671	-1.11069	0.110848	N/A
Cmtm3	26.4006	-1.10992	0.00120644	N/A
Olfr856-ps1	2.66792	-1.10976	0.083846	N/A
Psap	2769.46	-1.10967	1.14626e-18	N/A
Prss12	1.07986	-1.10965	0.113433	N/A
Kcnj14	2.35304	-1.10941	0.0750615	N/A
Tnfrsf1b	171.145	-1.10939	5.3454e-11	N/A
Zfp710	1939.37	-1.10937	0.0029317	N/A
Proca1	12.4379	-1.1093	0.00481446	N/A
Ccl7	1.5412	-1.10911	0.107851	N/A
Plekhm2	139.56	-1.10794	7.04742e-09	N/A
Rhbdl1	17.4039	-1.10783	0.000495331	N/A
BC053393	0.498999	-1.10632	0.103652	N/A
Syn3	22.053	-1.106	9.78056e-06	N/A
P2rx5	19.6722	-1.1058	0.00027511	N/A
Ift46	655.089	-1.10538	0.000607325	N/A
Acvrl1	10.9106	-1.10526	0.0451865	N/A
Rnf13	163.79	-1.10484	4.35896e-06	N/A
Arhgef37	2.82587	-1.10455	0.0767403	N/A
Tmem144	26.5229	-1.10399	7.3097e-05	N/A
Nod2	3.74427	-1.10373	0.0589436	N/A
Nek11	0.919315	-1.10179	0.115524	N/A
Colgalt1	1315.49	-1.10167	1.19386e-19	N/A
Tcf19	69.4192	-1.10157	3.0278e-08	N/A
Islr2	55.8087	-1.10134	0.00812125	N/A
Zc3h3	43.2243	-1.10132	0.00117603	N/A
S1pr4	7.29236	-1.10126	0.0115981	N/A
Slc30a1	304.246	-1.10039	1.25882e-07	N/A
Snord82	1.0362	-1.09952	0.113279	N/A
Fkbp6	69.6369	-1.09915	0.000161536	N/A
4930473A02Rik	1.9999	-1.09881	0.0958731	N/A
Smim14	178.97	-1.09873	0.0013618	N/A
Snord57	12.4597	-1.09806	0.00311479	N/A
Ccdc17	2.96182	-1.09795	0.0547324	N/A
4930556N13Rik	5.79964	-1.09791	0.0595817	N/A
Wisp3	3.31799	-1.09676	0.0654826	N/A
Olfr920	1.0342	-1.09666	0.108854	N/A
Mir7005	4.09447	-1.09615	0.0678461	N/A
Mllt6	2257.93	-1.09545	0.00190065	N/A
Cyth1	58.4752	-1.09528	4.11796e-07	N/A
Syngr4	12.9562	-1.09406	0.0184445	N/A
Bmp15	0.626379	-1.09367	0.120202	N/A
Grk1	1.84202	-1.09351	0.0895562	N/A
Abca5	21.7613	-1.09312	0.000837537	N/A
BC049715	1.26208	-1.09306	0.109758	N/A
Arpc1b	515.235	-1.09289	3.53498e-10	N/A
Slc15a3	1.26694	-1.09288	0.120558	N/A
2900060B14Rik	1.09369	-1.09247	0.121755	N/A
Vit	2.38792	-1.09219	0.101105	N/A
Usp11	768.527	-1.09206	0.00109789	N/A
1700122C19Rik	0.973286	-1.09159	0.120467	N/A
Ffar2	1.1051	-1.09143	0.119434	N/A
Psd2	16.7666	-1.09115	6.85034e-05	N/A
Plekhf2	1535.23	-1.09071	1.67998e-15	N/A
Mir7669	0.539602	-1.09007	0.119951	N/A
Gm29766	720.311	-1.08975	3.70747e-08	N/A
Nat14	9.40617	-1.08968	0.00647133	N/A
Cd302	15.3485	-1.08924	0.0229345	N/A
C1qa	1.12837	-1.08811	0.121842	N/A
Cldn4	1224.81	-1.08783	0.000179533	N/A
Kif21b	687.405	-1.08779	0.00374398	N/A
Apol7d	3.73281	-1.08775	0.0811072	N/A
Pgam2	12.1612	-1.08774	0.00744337	N/A
Brca1	1458.96	-1.08767	1.97082e-09	N/A
Ilvbl	83.9086	-1.08675	2.03823e-10	N/A
4930478L05Rik	0.586698	-1.08657	0.119047	N/A
Wisp1	6.59201	-1.08591	0.0273846	N/A
Vps13d	658.867	-1.08583	0.00012093	N/A
Mmp12	0.597226	-1.08552	0.121145	N/A
Scarb1	577.728	-1.08532	2.55002e-13	N/A
Rbl2	84.3244	-1.08399	1.66294e-10	N/A
9130230L23Rik	0.935303	-1.08335	0.122574	N/A
Trappc6a	78.8489	-1.08317	0.000355829	N/A
Ccdc38	13.3579	-1.08308	0.00891408	N/A
Frmd4a	179.785	-1.08303	5.75856e-07	N/A
Olfr986	5.79807	-1.08232	0.0166049	N/A
Kif9	13.9331	-1.0823	0.00387558	N/A
Plekhg6	23.4787	-1.08195	0.000206813	N/A
Adra2a	8.56558	-1.0817	0.0170481	N/A
Fam213a	99.8595	-1.08152	0.00196526	N/A
1700108F19Rik	10.216	-1.08144	0.0856169	N/A
Mansc1	13.112	-1.08139	0.00226178	N/A
Cacna2d2	69.687	-1.08126	0.000167698	N/A
Gckr	0.965324	-1.08102	0.123394	N/A
Ssfa2	359.434	-1.07964	5.67036e-07	N/A
Atg14	520.372	-1.07946	1.81988e-23	N/A
Fam26e	9.30669	-1.07931	0.00582753	N/A
[truncated: 22,329 more rows]
