# Supplementary material for: Variant PCGF1-PRC1 links PRC2 recruitment with differentiation-associated transcriptional inactivation at target genes
Source: Nat Commun. 2021 Sep 9;12:5341. doi: 10.1038/s41467-021-24894-z (PMC8429492; doi:10.1038/s41467-021-24894-z)
Supplement: Supplementary file 6 — Supplementary Data3 [file 41467_2021_24894_MOESM6_ESM.xlsx]

## Sheet: Cluster_in_Fig4
Otx1	cluster_1
Skor1	cluster_1
Skor1_r3	cluster_1
Skor1_r2	cluster_1
Skor1_r1	cluster_1
Dmrta2	cluster_1
Pitx1	cluster_1
Lhx1	cluster_1
Tfap2a_r1	cluster_1
Nkx6-1	cluster_1
Nkx2-3	cluster_1
Sfi1	cluster_1
Ebf2	cluster_1
Six3	cluster_1
Msx1	cluster_1
Osr1	cluster_1
Lhx2	cluster_1
Uncx	cluster_1
En1	cluster_1
Isl2	cluster_1
Foxb2	cluster_1
Tbx1	cluster_1
Ebf3	cluster_1
Ebf3_r1	cluster_1
Ebf3_r2	cluster_1
Barx1	cluster_1
Gata6	cluster_1
Hoxd11	cluster_1
Pax9	cluster_1
Nr2e1	cluster_1
Foxf1a	cluster_1
Gfi1	cluster_1
Nkx2-2	cluster_1
Nkx2-2_r1	cluster_1
Lhx4	cluster_1
Nkx2-1	cluster_1
Nkx2-1_r1	cluster_1
Tbx2	cluster_1
Barhl2	cluster_1
Pitx2_r1	cluster_1
Pitx2	cluster_1
Pax7	cluster_1
Foxf2	cluster_1
Lbx1	cluster_1
Six2	cluster_1
Prdm6	cluster_1
Ccnd2	cluster_1
Lhx8	cluster_1
Zic1	cluster_1
Foxc1	cluster_1
Onecut3	cluster_1
Tfap2a	cluster_1
Sim2	cluster_1
Hoxd10	cluster_1
Meis2_r4	cluster_1
Meis2_r5	cluster_1
Meis2_r3	cluster_1
Meis2_r2	cluster_1
Lef1	cluster_1
Wt1	cluster_1
Pax3_r1	cluster_1
Pax3	cluster_1
Zfp503	cluster_1
Evx2	cluster_1
Meis2	cluster_1
Meis2_r1	cluster_1
Pax2	cluster_1
Fezf1	cluster_1
Osr2	cluster_1
Irx3_r1	cluster_1
Irx3	cluster_1
Pcdh7_r1	cluster_1
Pcdh7	cluster_1
Hoxa7	cluster_1
Cbx8	cluster_1
Foxl2	cluster_1
Lmx1b	cluster_1
Fgf9	cluster_1
Pitx2_r2	cluster_1
Lhx5	cluster_1
Prdm12	cluster_1
Gsx1	cluster_1
Hlx	cluster_1
Irx5	cluster_1
Cyp26b1	cluster_1
Cyp26b1_r1	cluster_1
Wnt5a	cluster_1
Hmx2	cluster_1
Bcl11a	cluster_1
Bcl11a_r2	cluster_1
Bcl11a_r1	cluster_1
Tlx3	cluster_1
Pou3f3	cluster_1
Phox2b	cluster_1
Gata3	cluster_1
Emx1	cluster_1
Hmx1	cluster_1
Foxa1	cluster_1
Pcdh10_r3	cluster_1
Pcdh10_r2	cluster_1
Pcdh10_r1	cluster_1
Pcdh10	cluster_1
Dbx1	cluster_1
Meis1_r1	cluster_1
Meis1	cluster_1
Hoxa10	cluster_1
Irx1	cluster_1
Hoxb6	cluster_1
Hoxa9	cluster_1
Cbx4	cluster_1
Mecom_r1	cluster_1
Nkx3-2	cluster_1
Hoxa6	cluster_1
Olig2	cluster_1
Pou3f2	cluster_1
Dlx2	cluster_1
Lhx9_r1	cluster_1
Lhx9	cluster_1
Vax1	cluster_1
Hoxd12	cluster_1
Shox2	cluster_1
Prdm16_r1	cluster_1
Prdm16	cluster_1
Hoxd9	cluster_1
Sp9	cluster_1
Nfatc1_r3	cluster_1
Nfatc1_r4	cluster_1
Nfatc1_r5	cluster_1
Hand1	cluster_1
Hoxb7	cluster_1
Alx3	cluster_1
Foxb1	cluster_1
Lhx9_r2	cluster_1
Hoxa3	cluster_1
Crlf1	cluster_1
Hoxa11	cluster_1
En2	cluster_1
Foxd4	cluster_1
Hoxd13	cluster_1
Sox14	cluster_1
Hoxa5	cluster_1
Six1	cluster_1
Pax1	cluster_1
Hoxc9	cluster_1
Foxd2	cluster_1
Pax6_r1	cluster_1
Pax6_r4	cluster_1
Pax6_r3	cluster_1
Pax6_r2	cluster_1
Pax6	cluster_1
Irx2	cluster_1
Egr3	cluster_1
Otp	cluster_1
Hoxb8	cluster_1
Alx4	cluster_1
Nrn1	cluster_1
Foxe1	cluster_1
Hmx3	cluster_1
Hoxb5	cluster_1
Foxc2	cluster_1
Insm1	cluster_1
Runx2	cluster_1
Foxa2	cluster_1
Hand2	cluster_1
Tbx4	cluster_1
Mafb	cluster_1
Gdnf	cluster_1
Zic2	cluster_1
Prdm8	cluster_1
Nr2f2	cluster_1
Sox21	cluster_1
Nr2f1	cluster_1
Dlx1	cluster_1
Emx2	cluster_1
Fezf2	cluster_1
Lmx1a	cluster_1
Sox17	cluster_1
Onecut2	cluster_1
Pax5	cluster_1
Otx2	cluster_1
Cbln1	cluster_1
Sox9	cluster_1
Hoxb2	cluster_1
Gsc	cluster_1
Dlx6	cluster_1
Slc32a1	cluster_1
Sim1	cluster_1
Nkx6-2	cluster_1
Sall3	cluster_1
Foxd1	cluster_1
Mn1	cluster_1
Sp5	cluster_1
Gm1337	cluster_1
Tfap2b_r1	cluster_1
Rfx4	cluster_1
Wnt7b_r2	cluster_1
Evx1	cluster_1
Cdx2	cluster_1
Cilp2	cluster_1
Tlx1	cluster_1
Mnx1	cluster_1
Fev	cluster_1
Hoxc11	cluster_1
Npas3	cluster_1
Alx1	cluster_1
Gm996	cluster_1
Ebf1	cluster_1
Tfap2b	cluster_1
Vax2	cluster_1
Nkx2-5	cluster_1
Hs3st3b1	cluster_1
Islr2_r2	cluster_1
Islr2_r3	cluster_1
Islr2	cluster_1
Islr2_r5	cluster_1
Islr2_r4	cluster_1
Islr2_r6	cluster_1
Islr2_r1	cluster_1
Bsx	cluster_1
Tbx15	cluster_1
Hnf1b	cluster_1
Lhx6_r3	cluster_1
Lhx6_r2	cluster_1
Duoxa2	cluster_1
Dlx5	cluster_1
Dlx5_r1	cluster_1
Gdf7	cluster_1
Onecut1	cluster_1
Islr2_r7	cluster_1
Col2a1_r1	cluster_1
Col2a1	cluster_1
Gdf6	cluster_1
Rax	cluster_1
Hic1_r1	cluster_1
Atoh1	cluster_1
Tfap2e	cluster_1
Tchh	cluster_1
Hoxc6	cluster_1
Dhh	cluster_1
Zfp703_r1	cluster_1
Zfp703	cluster_1
Nr5a1	cluster_2
Igf2_r2	cluster_2
Irx4	cluster_2
Wnt7b_r1	cluster_2
Nr4a3	cluster_2
Nptx1	cluster_2
Gad1	cluster_2
Dmrt3	cluster_2
Wnt5a_r1	cluster_2
Neurod2	cluster_2
Mkx	cluster_2
Tmem132e	cluster_2
Pde10a	cluster_2
Lhx6_r1	cluster_2
Lhx6	cluster_2
Gata4	cluster_2
Hoxb3_r1	cluster_2
Hoxb3	cluster_2
Tlx2	cluster_2
Dll4	cluster_2
Duox2	cluster_2
Hoxa2	cluster_2
Dmrt2	cluster_2
Nfia_r2	cluster_2
Nfia_r1	cluster_2
Gata2	cluster_2
Nfatc1	cluster_2
Nfatc1_r2	cluster_2
Nfatc1_r1	cluster_2
Prdm13	cluster_2
Sp8	cluster_2
Pcdh17	cluster_2
Skor2	cluster_2
Foxd3	cluster_2
Hoxc8	cluster_2
Nr2f2_r1	cluster_2
Fli1	cluster_2
Hmga2	cluster_2
Ihh	cluster_2
BC061194	cluster_2
Wnt11	cluster_2
Hoxb4	cluster_2
Barx2	cluster_2
Prrx1_r1	cluster_2
Prrx1	cluster_2
Prrx1_r2	cluster_2
Esrp1	cluster_2
Hic1	cluster_2
Tal1	cluster_2
Kcnk9	cluster_2
Efna5	cluster_2
Efna5_r1	cluster_2
Gsx2	cluster_2
Wdr8	cluster_2
Nr4a2	cluster_2
Nr4a2_r1	cluster_2
Dio3	cluster_2
Shisa3	cluster_2
Neurog2	cluster_2
Flt1	cluster_2
Foxg1_r1	cluster_2
Foxg1	cluster_2
Twist1	cluster_2
Tbx18	cluster_2
Eomes_r1	cluster_2
Eomes	cluster_2
Hoxc5	cluster_2
Hoxd8	cluster_2
Nkx2-9	cluster_2
Hoxc10	cluster_2
Hoxa13	cluster_2
Shh	cluster_2
Sall1	cluster_2
Ecel1	cluster_2
Grid1	cluster_2
Nrp2_r5	cluster_2
Nrp2_r1	cluster_2
Nrp2_r3	cluster_2
Nrp2_r4	cluster_2
Nrp2_r2	cluster_2
Nrp2	cluster_2
Sox3	cluster_2
Gm6320	cluster_2
Cyp26a1	cluster_2
Wnt1	cluster_2
Slc35d3	cluster_2
Gm13476	cluster_2
Wnt10b	cluster_2
Rasgrf1_r1	cluster_2
Rasgrf1	cluster_2
Adra2a	cluster_2
Fst	cluster_2
Ccno	cluster_2
Gfra1	cluster_2
Bhlhe41	cluster_2
Vgll2	cluster_2
Slc18a3	cluster_2
Egr2	cluster_2
Gad2	cluster_2
Isl1	cluster_2
Mdga1	cluster_2
Adra1d	cluster_2
Pou3f1	cluster_2
Trank1	cluster_2
Zeb2	cluster_2
Helt	cluster_2
Fgfr3_r4	cluster_2
Fgfr3_r3	cluster_2
Fgfr3_r1	cluster_2
Fgfr3	cluster_2
Fgfr3_r2	cluster_2
Slc30a3	cluster_2
Gbx2	cluster_2
Vstm2b	cluster_2
Hrk	cluster_2
Ascl1	cluster_2
Gnas_r6	cluster_2
Gnas_r7	cluster_2
Kctd1	cluster_2
Hsf4_r1	cluster_2
Hsf4	cluster_2
Tnrc18_r1	cluster_2
Tnrc18	cluster_2
Kcna1	cluster_2
Hsf4_r2	cluster_2
Cdkn1c_r1	cluster_2
Mab21l1	cluster_2
Msx3	cluster_2
Sox1	cluster_2
Cdkn1c	cluster_2
Nkx2-4	cluster_2
Fgf8_r3	cluster_2
Fgf8_r1	cluster_2
Fgf8	cluster_2
Fgf8_r2	cluster_2
Vwc2	cluster_2
Gfra2	cluster_2
Gp1bb_r1	cluster_2
T	cluster_2
Bcl11b	cluster_2
Bcl11b_r1	cluster_2
Fat4	cluster_2
Gp1bb	cluster_2
Dll1	cluster_2
Samd4	cluster_2
Samd4_r1	cluster_2
Trhde	cluster_2
Scarf2	cluster_2
Dlx4	cluster_2
Ptf1a	cluster_2
Tbr1	cluster_2
Grhl2	cluster_2
Pou4f1	cluster_2
Sox7	cluster_2
Bmp6	cluster_2
Tril	cluster_2
Hoxc12	cluster_2
C1ql2	cluster_2
Bhlhe22	cluster_2
Aim1	cluster_2
Cebpa	cluster_2
Irs1	cluster_2
Bahcc1	cluster_2
Shc3	cluster_2
Foxl1	cluster_2
Erbb4	cluster_2
Kbtbd11	cluster_2
Nhlh2	cluster_2
Efna3	cluster_2
Tfap2c	cluster_2
Npr3	cluster_2
Npr3_r1	cluster_2
Nol4	cluster_2
Nol4_r1	cluster_2
Dusp4	cluster_2
Rtn4rl2	cluster_2
Pth1r	cluster_2
Pth1r_r1	cluster_2
Pth1r_r2	cluster_2
Lrp2	cluster_2
Gm1568	cluster_2
Bhlhe23	cluster_2
Cyp24a1	cluster_2
Itpkb	cluster_2
Bmp2	cluster_2
Frzb	cluster_2
Tesc	cluster_2
Crhr1	cluster_2
Tfap2c_r1	cluster_2
Adrb1	cluster_2
Mdga2	cluster_2
Mdga2_r1	cluster_2
Cyp1b1	cluster_2
Kif26b	cluster_2
E330016A19Rik	cluster_2
Znrf4	cluster_2
Fam84a	cluster_2
Neurog1	cluster_2
Car10	cluster_2
Tmem132b	cluster_2
Gm13889	cluster_2
Egr4	cluster_2
Runx1_r1	cluster_2
Runx1	cluster_2
Zadh2	cluster_2
Dlk1_r3	cluster_2
Dlk1_r2	cluster_2
Dlk1_r1	cluster_2
Dlk1	cluster_2
Sdk2	cluster_2
Grrp1	cluster_2
Dlx3	cluster_2
Lfng	cluster_2
Dlgap2	cluster_2
Tnxb	cluster_2
Shisa6	cluster_2
Hoxb9	cluster_2
Nkx1-2	cluster_2
Mafa	cluster_2
Sphk1_r2	cluster_2
Sphk1_r3	cluster_2
Sphk1	cluster_2
Sphk1_r1	cluster_2
Vsx2	cluster_2
Paqr9	cluster_2
Fosl2	cluster_2
Ccdc48	cluster_2
Wnt6	cluster_2
Gbx1	cluster_2
Kcnk13_r1	cluster_2
Kcnk13	cluster_2
Kcnk13_r2	cluster_2
Ovol1	cluster_2
Dsp	cluster_2
Wnt2b	cluster_2
Csmd1	cluster_2
Foxe3	cluster_2
Tmem163	cluster_2
Wnt3a	cluster_2
Satb2	cluster_2
Adamts1	cluster_2
Igfbp5	cluster_2
Cacna1c	cluster_2
Cacna1c_r1	cluster_2
Cacna1c_r2	cluster_2
Cacna1c_r3	cluster_2
Cacna1c_r4	cluster_2
Cacna1c_r5	cluster_2
Tcf21	cluster_2
Plxnd1	cluster_2
Sox4	cluster_2
Tmem200b	cluster_2
Foxq1	cluster_2
Zfp521	cluster_2
Wnt3	cluster_2
Crabp1	cluster_2
Fgf3	cluster_2
Foxi3	cluster_2
Ovol2	cluster_2
Ovol2_r2	cluster_2
Ovol2_r1	cluster_2
Adcy8	cluster_2
Fzd1	cluster_2
Sobp	cluster_2
9030612E09Rik	cluster_2
Fam43b	cluster_2
Fgf12	cluster_2
Reln	cluster_2
Klf14	cluster_2
Kcnq4	cluster_2
Shisa9	cluster_2
Shisa9_r1	cluster_2
Ephb1_r1	cluster_2
Ephb1	cluster_2
Fam84b	cluster_2
Hoxa4	cluster_2
Tnfaip2	cluster_2
1300014I06Rik	cluster_2
Neurod1	cluster_2
Cachd1	cluster_2
Efhd1	cluster_2
Rgs10	cluster_2
Ntrk3_r1	cluster_2
Ntrk3	cluster_2
Rgs20	cluster_2
Ppp2r2c	cluster_2
Nxph1	cluster_2
Adra2c	cluster_2
Col4a2	cluster_2
Spon1	cluster_2
Col4a1	cluster_2
C1ql1	cluster_2
Sox18	cluster_2
D430041D05Rik	cluster_2
Nfix	cluster_2
Cbln2	cluster_2
Adamts5	cluster_2
C1ql3	cluster_2
Obscn	cluster_2
Obscn_r1	cluster_2
Ankrd33b_r2	cluster_2
Ankrd33b_r1	cluster_2
Ankrd33b	cluster_2
Chst2	cluster_2
Zbtb42	cluster_2
Aldh1a2	cluster_2
Gsc2	cluster_2
Vwa5b2_r1	cluster_2
Vwa5b2	cluster_2
Itpripl2	cluster_2
Car7	cluster_2
Bnc1	cluster_2
Ptprt	cluster_2
Sorcs3	cluster_2
2810459M11Rik_r1	cluster_2
2810459M11Rik	cluster_2
B4galnt1_r3	cluster_2
B4galnt1_r2	cluster_2
B4galnt1_r1	cluster_2
B4galnt1	cluster_2
Pou4f2	cluster_2
Cxcl12_r2	cluster_2
Cxcl12_r1	cluster_2
Cxcl12	cluster_2
Adcy5	cluster_2
Ikzf3	cluster_2
Slit2	cluster_2
Hes5	cluster_2
Cxcr4	cluster_2
Bmp7	cluster_2
Ptger4	cluster_2
Stc2	cluster_2
Ptger4_r1	cluster_2
Ptpru	cluster_2
Ptpru_r1	cluster_2
Mex3b	cluster_2
Nrp1	cluster_2
Atoh8	cluster_2
S1pr5	cluster_2
Fbn2	cluster_2
Twist2	cluster_2
Nell1	cluster_2
Plxnc1	cluster_2
Podxl	cluster_2
Lrrc26	cluster_2
Npy	cluster_2
Nrg3_r1	cluster_2
Nrg3	cluster_2
Nrg3_r2	cluster_2
Adm	cluster_2
Smad6	cluster_2
Glis1	cluster_2
B3gnt3	cluster_2
Lmo2_r1	cluster_2
Lmo2_r2	cluster_2
Lmo2_r3	cluster_2
Lmo2	cluster_2
Maml3	cluster_2
Mllt3_r1	cluster_2
Emilin3	cluster_2
Gsg1l	cluster_2
Sstr1	cluster_2
Myb_r1	cluster_2
Myb	cluster_2
Adamts2	cluster_2
Stk39	cluster_2
Gpr88	cluster_2
Esrrb_r1	cluster_2
Fam20c	cluster_2
Rasl10a	cluster_2
BC021891	cluster_2
Sowahb	cluster_2
Pax8	cluster_2
Sox11	cluster_2
Klhl14	cluster_2
Tmem132c	cluster_2
Cpeb1_r2	cluster_2
Cpeb1_r1	cluster_2
Cpeb1	cluster_2
Kcnc2	cluster_2
Gata5	cluster_2
Rgl3	cluster_2
Ntrk2_r1	cluster_2
Ntrk2	cluster_2
St8sia2	cluster_2
Disc1_r1	cluster_2
Disc1	cluster_2
Slc9a2	cluster_2
Sowaha	cluster_2
Pdgfb	cluster_2
Syt6	cluster_2
Galntl1	cluster_2
Nfix_r2	cluster_2
Nfix_r1	cluster_2
Nat8l	cluster_2
Hspa2	cluster_2
Hspa2_r1	cluster_2
Cd24a	cluster_2
Inhbb	cluster_2
Ltk	cluster_2
Ltk_r1	cluster_2
Kcng3	cluster_2
Hs6st3	cluster_2
Cacnb4_r1	cluster_2
Cacna2d3	cluster_2
Fam150b	cluster_2
Runx1t1	cluster_2
Kcnc4	cluster_2
Gpr25	cluster_2
Fzd8	cluster_2
Cdh2	cluster_2
Ntn4	cluster_2
Pcsk5	cluster_2
Pcsk5_r1	cluster_2
Doc2b	cluster_2
Pitpnm3	cluster_2
Pitpnm3_r1	cluster_2
Flnc	cluster_2
Coch	cluster_2
Coch_r1	cluster_2
Fgf5	cluster_2
Hdgfrp3	cluster_2
Mast4	cluster_2
Parp8	cluster_2
Pkdcc	cluster_2
Trio	cluster_2
Fut4	cluster_2
Rab20	cluster_2
Mfhas1	cluster_2
Gm266	cluster_2
Tpbg_r1	cluster_2
Tpbg	cluster_2
Tgfb2	cluster_2
Mapre2	cluster_2
Htr1b	cluster_2
Npnt	cluster_2
Npnt_r1	cluster_2
Oxtr	cluster_2
Prdm14	cluster_2
AI848285	cluster_2
Sel1l3	cluster_2
AI464131	cluster_2
Prr18	cluster_2
Dnaja4	cluster_2
9830001H06Rik	cluster_2
Npas1	cluster_2
Efnb2	cluster_2
Samd5	cluster_2
Cabp7	cluster_2
Prkce	cluster_2
Wnt7a	cluster_2
Rprml	cluster_2
Adra2b	cluster_2
Ltbp2	cluster_2
Camk2b	cluster_2
Camk2b_r1	cluster_2
Camk2b_r2	cluster_2
Ebf4	cluster_2
Vash2	cluster_2
Ppm1h_r1	cluster_2
Ppm1h	cluster_2
3110082J24Rik	cluster_2
Fam59b	cluster_2
Adamts19	cluster_2
Tpm1_r5	cluster_2
Tpm1_r6	cluster_2
Tpm1_r7	cluster_2
Tpm1_r9	cluster_2
Tpm1_r8	cluster_2
Tpm1_r4	cluster_2
Htra1	cluster_2
Lrrc38	cluster_2
Trib2	cluster_2
Fam131b	cluster_2
Fam131b_r1	cluster_2
Esx1	cluster_2
Npr1	cluster_2
Fam155a	cluster_2
Sh3rf3	cluster_2
Abhd15	cluster_2
Lamb1	cluster_2
Rnf217	cluster_2
Bin1	cluster_2
Bin1_r1	cluster_2
Mmp14	cluster_2
Prss12	cluster_2
Mmp23	cluster_2
Phlda2	cluster_2
Avpr1a	cluster_2
Rtn4rl1	cluster_2
Ptprm	cluster_2
Fgf16	cluster_2
AI646023	cluster_2
Cpne7	cluster_2
Grip1	cluster_2
Vldlr_r1	cluster_2
Vldlr	cluster_2
Sidt1	cluster_2
Sidt1_r1	cluster_2
Jun	cluster_2
Ripk4	cluster_2
Ppm1l	cluster_2
Phpt1	cluster_3
Hoxd3	cluster_3
Gm13476_r1	cluster_3
Fbxl8	cluster_3
Scrt1	cluster_3
Hoxa10_r1	cluster_3
Zbtb16	cluster_3
Espn	cluster_3
Pcdhga10	cluster_3
Arx	cluster_3
Tbx20_r2	cluster_3
Tbx20_r1	cluster_3
Tbx20	cluster_3
Tshz3	cluster_3
Bmp4	cluster_3
Bmi1	cluster_3
Pcdhgb6	cluster_3
Tmem59l	cluster_3
Pou4f3	cluster_3
Tbx5	cluster_3
Pcdhgb7	cluster_3
Six6	cluster_3
Pdx1	cluster_3
Zfp467_r2	cluster_3
Zfp467_r1	cluster_3
Zfp467_r3	cluster_3
Zfp467	cluster_3
Zfp423	cluster_3
Pcdh8	cluster_3
Pcdh8_r1	cluster_3
Sphk1_r4	cluster_3
Comp	cluster_3
Amn	cluster_3
Pcdhga11	cluster_3
Plekhh3	cluster_3
Drd4	cluster_3
Neurog3	cluster_3
Slitrk5	cluster_3
Commd3	cluster_3
Hoxd4	cluster_3
Hpse2	cluster_3
Hapln4	cluster_3
Rgmb	cluster_3
Phox2a	cluster_3
Insl3	cluster_3
E030030I06Rik_r1	cluster_3
E030030I06Rik	cluster_3
Bcan_r1	cluster_3
Bcan	cluster_3
Lhx3	cluster_3
Zswim6	cluster_3
Ccr10	cluster_3
Slc6a5_r1	cluster_3
Agap2	cluster_3
Msx2	cluster_3
Hsd17b1	cluster_3
Prrt1	cluster_3
Grin2a	cluster_3
Cxxc4	cluster_3
Ntn3	cluster_3
Zic5	cluster_3
Tshz1	cluster_3
Slc6a5	cluster_3
Dpf3	cluster_3
Ddn	cluster_3
Tmem200c	cluster_3
Id2	cluster_3
Tmem210	cluster_3
Gnas_r1	cluster_3
Gnas	cluster_3
Obsl1	cluster_3
C1qtnf4	cluster_3
Kazald1	cluster_3
Kcns1	cluster_3
Inha	cluster_3
Cdk5r2	cluster_3
Kif26a	cluster_3
Rbpjl	cluster_3
Irf5	cluster_3
Insrr	cluster_3
Irx6	cluster_3
Adcyap1	cluster_3
Zfp580	cluster_3
Pnmal2	cluster_3
Lrg1	cluster_3
Fzd2	cluster_3
Matn4	cluster_3
Matn4_r1	cluster_3
Cntnap1	cluster_3
Ucn	cluster_3
Tmem151a	cluster_3
Olig3	cluster_3
Ltk_r2	cluster_3
Ltk_r3	cluster_3
Hey2	cluster_3
Ntrk1	cluster_3
Nxph4	cluster_3
Tacstd2	cluster_3
Gnas_r2	cluster_3
Gnas_r4	cluster_3
Gnas_r3	cluster_3
Gnas_r5	cluster_3
Smarcd3	cluster_3
Grik3	cluster_3
Ptch1	cluster_3
Rspo3	cluster_3
Ntn1	cluster_3
Kcnh3	cluster_3
Oxt	cluster_3
Hoxb13	cluster_3
Jph3	cluster_3
Prkg1_r1	cluster_3
Jph4	cluster_3
Kremen2	cluster_3
Kcnk12	cluster_3
Zfp579	cluster_3
Ccdc85c	cluster_3
Kirrel3_r3	cluster_3
Kirrel3_r1	cluster_3
Kirrel3	cluster_3
Kirrel3_r2	cluster_3
Gadd45g	cluster_3
Pcdhgb5	cluster_3
Slc24a4	cluster_3
Itpka	cluster_3
Unc5b	cluster_3
Hcn4	cluster_3
Lmo4	cluster_3
Lmo4_r2	cluster_3
Lmo4_r1	cluster_3
Hoxa1	cluster_3
Tdrd6_r1	cluster_3
Tdrd6_r2	cluster_3
Tdrd6	cluster_3
Pcdha11	cluster_3
Ntf3_r2	cluster_3
Ntf3_r1	cluster_3
Ier5	cluster_3
Gjc2	cluster_3
Gjc2_r1	cluster_3
Kcnip3	cluster_3
Trim47_r1	cluster_3
Trim47	cluster_3
Prkag2_r2	cluster_3
Kiss1r	cluster_3
Ajap1	cluster_3
Trp53i13	cluster_3
Zfpm1	cluster_3
Cpeb2_r1	cluster_3
Cpeb2	cluster_3
Shank3	cluster_3
Aqp5	cluster_3
Pappa	cluster_3
Hes7	cluster_3
Fibcd1	cluster_3
Zfp865	cluster_3
Irs4	cluster_3
1110032F04Rik	cluster_3
Mfsd2a	cluster_3
Fignl2	cluster_3
3110047P20Rik	cluster_3
Nrbp2	cluster_3
Pcdh19_r1	cluster_3
Pcdh19	cluster_3
Icam5	cluster_3
Cacna1g_r3	cluster_3
Cacna1g_r2	cluster_3
Cacna1g	cluster_3
Cacna1g_r1	cluster_3
Igsf21	cluster_3
Aldh1a3	cluster_3
2021-09-05	cluster_3
Frem2	cluster_3
1700019N12Rik	cluster_3
Fbn1	cluster_3
Odf3b	cluster_3
Wnk4	cluster_3
Crim1	cluster_3
Trim67	cluster_3
Paqr4	cluster_3
Ccnd1	cluster_3
Tbx21	cluster_3
Olig1	cluster_3
Zfpm2	cluster_3
Kdr	cluster_3
Tymp	cluster_3
Kctd1_r1	cluster_3
Gpr124	cluster_3
Hes2	cluster_3
Dach1_r1	cluster_3
Dach1	cluster_3
Avp	cluster_3
She	cluster_3
Gas1	cluster_3
Lrrtm1	cluster_3
Ppp1r3d	cluster_3
Ube2ql1	cluster_3
Prrxl1	cluster_3
Gse1	cluster_3
Pkp1	cluster_3
Grid2	cluster_3
Wnt10a	cluster_3
Grm6	cluster_3
Otop1	cluster_3
Gnal_r1	cluster_3
Ascl2	cluster_3
Prmt8	cluster_3
Slc16a11	cluster_3
Klrg2	cluster_3
Tulp1	cluster_3
Pcdhga12	cluster_3
Fam78a	cluster_3
Rbm20	cluster_3
Tfap2d	cluster_3
Adamtsl3	cluster_3
Aff3	cluster_3
Ankrd34a	cluster_3
Tmem178	cluster_3
Sfrp2	cluster_3
Ar	cluster_3
Pde3b	cluster_3
Ghsr	cluster_3
Epha5	cluster_3
Sox10	cluster_3
Fgf15	cluster_3
Lrrc4	cluster_3
Bmp1	cluster_3
Tll1	cluster_3
Thbd	cluster_3
Dlk2	cluster_3
Cdkn2c	cluster_3
Efcab4a	cluster_3
Hapln2	cluster_3
Shroom1	cluster_3
Dmrt1	cluster_3
Cacna1d	cluster_3
Nefl	cluster_3
Jag1	cluster_3
Esam	cluster_3
Crmp1_r1	cluster_3
Alcam	cluster_3
Rassf1	cluster_3
Ctdspl	cluster_3
Fzd7	cluster_3
Prosapip1	cluster_3
Pcdhac2	cluster_3
Bmper	cluster_3
AI314180	cluster_3
Gfra4	cluster_3
Col27a1	cluster_3
Gfra4_r1	cluster_3
Hs3st4	cluster_3
Cacna1h_r1	cluster_3
Cacna1h	cluster_3
Smoc2	cluster_3
Nsg1	cluster_3
Chrd	cluster_3
Insm2	cluster_3
Negr1	cluster_3
Negr1_r1	cluster_3
B3gat2	cluster_3
Snap91	cluster_3
Cnih3	cluster_3
Cnih3_r1	cluster_3
Cnih3_r2	cluster_3
Cadm2_r1	cluster_3
Cadm2	cluster_3
Adra1a	cluster_3
Ly6h_r1	cluster_3
Ly6h	cluster_3
Ly6h_r2	cluster_3
Htra4	cluster_3
Clstn1	cluster_3
Arhgap9	cluster_3
Adora1_r1	cluster_3
Adora1	cluster_3
Fam181b	cluster_3
H2-Ab1	cluster_3
Fjx1	cluster_3
Nptxr	cluster_3
Bhlha9	cluster_3
Ly6h_r3	cluster_3
Fxyd7	cluster_3
Dux	cluster_3
Pcdhgb4	cluster_3
Crmp1	cluster_3
Fam123a	cluster_3
Fam123a_r1	cluster_3
Scn4b	cluster_3
Ngef	cluster_3
Kl	cluster_3
Epha7_r1	cluster_3
Epha7	cluster_3
Zdhhc14	cluster_3
Cux1_r1	cluster_3
Cux1	cluster_3
Kcna3	cluster_3
Plec_r14	cluster_3
Plec_r13	cluster_3
Camk2n1	cluster_3
Magi2	cluster_3
Mxi1	cluster_3
Sall2	cluster_3
Nt5c2_r2	cluster_3
Ina	cluster_3
Gabra5	cluster_3
Kcnk2_r2	cluster_3
Gabbr2	cluster_3
Jph1	cluster_3
Tmeff2	cluster_3
Kcnk2_r1	cluster_3
Prph	cluster_3
Prph_r1	cluster_3
Prph_r2	cluster_3
Kcna6	cluster_3
Stox2_r1	cluster_3
Ptger3	cluster_3
Sfrp5	cluster_3
Cdh3_r1	cluster_3
Cdh3	cluster_3
Tgfb1	cluster_3
Lbx2	cluster_3
1200009I06Rik	cluster_3
Hs6st2_r1	cluster_3
Plec_r12	cluster_3
Spata18	cluster_3
Nog	cluster_3
Pbx3	cluster_3
Hs6st2	cluster_3
Lox	cluster_3
Hr	cluster_3
Gm4980	cluster_3
Kcnq5	cluster_3
Kcnq5_r1	cluster_3
Clcf1	cluster_3
Bcl2_r1	cluster_3
Bcl2	cluster_3
Zfp804a	cluster_3
Pde4a	cluster_3
Emid2	cluster_3
Lingo3	cluster_3
Slc6a20a	cluster_3
Pitx3	cluster_3
Robo3	cluster_3
Tnik_r3	cluster_3
Tnik_r2	cluster_3
Tnik_r1	cluster_3
Tnik	cluster_3
Cacnb3	cluster_3
Fgf11	cluster_3
Myo5b	cluster_3
Olfm2	cluster_3
Ptrf	cluster_3
Nell2	cluster_3
Epas1	cluster_3
Plk5	cluster_3
Oprd1	cluster_3
Notum	cluster_3
Pde8a	cluster_3
Nags_r1	cluster_3
Chst11	cluster_3
Astn2	cluster_3
Astn2_r1	cluster_3
Baz1a	cluster_3
Stac2	cluster_3
Nags	cluster_3
Mrc2	cluster_3
Hey1	cluster_3
Rcsd1	cluster_3
Rcsd1_r1	cluster_3
Shisa2	cluster_3
Hlf	cluster_3
Man1c1	cluster_3
Cxcl14	cluster_3
Cacnb3_r1	cluster_3
BC068157	cluster_3
Cyp26c1	cluster_3
Sypl2	cluster_3
Sez6l_r1	cluster_3
Sez6l_r2	cluster_3
Sez6l	cluster_3
Ache	cluster_3
Bcl6b	cluster_3
Igf1r	cluster_3
Tm6sf1	cluster_3
Wnk2	cluster_3
Wbscr17	cluster_3
Zfp629	cluster_3
Arhgef7	cluster_3
Mapk12	cluster_3
Dgki	cluster_3
Rassf5	cluster_3
Tmem30b	cluster_3
Zfp319	cluster_3
Cdh4	cluster_3
Celf4_r4	cluster_3
Celf4	cluster_3
Celf4_r1	cluster_3
Celf4_r2	cluster_3
Celf4_r3	cluster_3
Celf4_r5	cluster_3
Hs3st3a1	cluster_3
Tmem132d	cluster_3
Nbea	cluster_3
Htr6	cluster_3
Ildr2	cluster_3
Wnt4	cluster_3
Lipg	cluster_3
Cdk6	cluster_3
Fras1	cluster_3
H2-Q9	cluster_3
H2-Q7	cluster_3
H2-Q7_r1	cluster_3
H2-Q7_r2	cluster_3
Nr5a2	cluster_3
Vipr1	cluster_3
Lrrc10b	cluster_3
Rab31	cluster_3
Kcnd2	cluster_3
Hoxd1	cluster_3
Ppp1r1b	cluster_3
C530028O21Rik_r1	cluster_3
C530028O21Rik_r2	cluster_3
C530028O21Rik	cluster_3
Pde5a	cluster_3
Camk2d_r1	cluster_3
Camk2d_r2	cluster_3
Camk2d	cluster_3
Fbll1	cluster_3
Mdfi_r1	cluster_3
Mdfi	cluster_3
Tmtc1	cluster_3
Sgpp2	cluster_3
Lbh	cluster_3
Slc43a1	cluster_3
Fam19a5	cluster_3
Wdr86	cluster_3
Cadps2_r6	cluster_3
Cadps2	cluster_3
Cadps2_r4	cluster_3
Cadps2_r5	cluster_3
Cadps2_r3	cluster_3
Cadps2_r2	cluster_3
Cadps2_r1	cluster_3
Repin1_r5	cluster_3
Repin1_r4	cluster_3
Nkd1	cluster_3
Hoxb1	cluster_3
Apba1	cluster_3
Auts2	cluster_3
Slc43a1_r2	cluster_3
Slc43a1_r1	cluster_3
Celsr2	cluster_3
Celsr2_r1	cluster_3
St8sia6	cluster_3
Bnc2	cluster_3
App_r1	cluster_3
App_r2	cluster_3
App_r3	cluster_3
App	cluster_3
App_r4	cluster_3
Fam189a1	cluster_3
Kbtbd13	cluster_3
Dtx1	cluster_3
Drd5	cluster_3
Wnt2	cluster_3
Sntb1	cluster_3
Dock3	cluster_3
Homer2_r2	cluster_3
Homer2_r1	cluster_3
Lrrfip1	cluster_3
Fam38b	cluster_3
Cpm	cluster_3
Nefh	cluster_3
Gpr176	cluster_3
Cacng4	cluster_3
Kctd12	cluster_3
Sdk1	cluster_3
Arhgef40_r2	cluster_3
Arhgef40_r1	cluster_3
Arhgef40	cluster_3
Cacna2d1_r2	cluster_3
Cacna2d1_r1	cluster_3
Cacna2d1	cluster_3
Cacna2d1_r4	cluster_3
Cacna2d1_r3	cluster_3
Gfod1	cluster_3
Kcnj3	cluster_3
Pwwp2b	cluster_3
Pwwp2b_r1	cluster_3
Dscaml1	cluster_3
Pld5_r1	cluster_3
Gpr50	cluster_3
Tbc1d30	cluster_3
Nptx2	cluster_3
2410016O06Rik	cluster_3
Slc7a10	cluster_3
Pmp22	cluster_3
Clstn2	cluster_3
Ptchd1	cluster_3
Chrdl2	cluster_3
Unc5d	cluster_3
Slit3	cluster_3
Edaradd	cluster_3
Pgr	cluster_3
Ret	cluster_3
Ret_r1	cluster_3
Cdk14	cluster_3
Ism1	cluster_3
Mmp9	cluster_3
Maf	cluster_3
Cacnb2	cluster_3
Gpr27	cluster_3
Galr1	cluster_3
Cecr6	cluster_3
Ppp1r3g	cluster_3
Lrp8	cluster_3
Bicc1	cluster_3
Adcy1	cluster_3
Kcnk4	cluster_3
Spen	cluster_3
Neto1	cluster_3
Cpne5	cluster_3
Cldn5	cluster_3
Dyrk2	cluster_3
Igdcc4	cluster_3
Ust	cluster_3
Epha8	cluster_3
Snx33	cluster_3
Rgma	cluster_3
Clic6	cluster_3
Srd5a2	cluster_3
Fgf2	cluster_3
Zfp608	cluster_3
Vgf	cluster_3
Rgs11	cluster_3
Kcnc1	cluster_3
Kcnc1_r1	cluster_3
4931408A02Rik	cluster_3
4931408A02Rik_r1	cluster_3
Chst5	cluster_3
Tpm2	cluster_3
Gpc6_r1	cluster_3
Gpc6	cluster_3
Rhbdl3	cluster_3
Sh2b2	cluster_3
Chsy3	cluster_3
Cobll1_r1	cluster_3
Cobll1	cluster_3
Gas2l1_r3	cluster_3
Gas2l1_r2	cluster_3
Gas2l1_r1	cluster_3
Gas2l1	cluster_3
Shb	cluster_3
Wnt9a	cluster_3
Anp32a	cluster_3
Emilin2	cluster_3
Rims4	cluster_3
Prok2	cluster_3
Prok2_r1	cluster_3
Prok2_r2	cluster_3
Necab2	cluster_3
Igfbpl1	cluster_3
Wnt16	cluster_3
Kcna7	cluster_3
Phf13	cluster_3
N4bp2l1	cluster_3
Rxfp3	cluster_3
Camk2n2	cluster_3
Cds1	cluster_3
Kcnma1_r10	cluster_3
Kcnma1_r20	cluster_3
Kcnma1_r9	cluster_3
Kcnma1_r8	cluster_3
Kcnma1_r7	cluster_3
Kcnma1_r6	cluster_3
Kcnma1_r5	cluster_3
Kcnma1_r21	cluster_3
Kcnma1_r15	cluster_3
Kcnma1_r18	cluster_3
Kcnma1_r12	cluster_3
Kcnma1_r14	cluster_3
Kcnma1_r16	cluster_3
Kcnma1_r13	cluster_3
Kcnma1_r17	cluster_3
Kcnma1_r4	cluster_3
Kcnma1_r3	cluster_3
Kcnma1_r2	cluster_3
Kcnma1_r19	cluster_3
Kcnma1_r1	cluster_3
Kcnma1	cluster_3
Kcnma1_r11	cluster_3
Mycn	cluster_3
Arhgap20	cluster_3
Man1a	cluster_3
Nes	cluster_3
Rassf10	cluster_3
Bcr	cluster_3
Fam78b	cluster_3
Fam78b_r1	cluster_3
Fam78b_r2	cluster_3
Metrnl	cluster_3
Fbxo32	cluster_3
Corin	cluster_3
Snx18	cluster_3
Tox	cluster_3
Ddx43	cluster_3
Tspan5	cluster_3
Mark1	cluster_3
Tbc1d4	cluster_3
Slco3a1	cluster_3
Slco3a1_r1	cluster_3
Cygb	cluster_3
Gm1564	cluster_3
Gal3st1_r1	cluster_3
Gal3st1	cluster_3
Gal3st1_r2	cluster_3
Corin_r1	cluster_3
Gpr62	cluster_3
Sez6	cluster_3
Stk32c_r1	cluster_3
Cd14	cluster_3
Rgs7bp	cluster_3
Sdc1	cluster_3
Unc5c	cluster_3
Kcnj8	cluster_3
Galnt7	cluster_3
Galnt7_r1	cluster_3
Msc	cluster_3
Myc_r2	cluster_3
Myc_r3	cluster_3
Wnt9b	cluster_3
C2cd4d	cluster_3
Fam184a	cluster_3
Nebl	cluster_3
Gpr150	cluster_3
Rem1	cluster_3
Zfyve28	cluster_3
Ak5	cluster_3
Psmb8	cluster_3
Arhgdig	cluster_3
Med12l	cluster_3
Ltbp3	cluster_3
Nhsl2	cluster_3
Tsc22d1	cluster_3
Gucy2e	cluster_3
Mapk11	cluster_3
Ppp1r18	cluster_3
Ppp1r18_r1	cluster_3
Ppp1r18_r2	cluster_3
Pthlh	cluster_3
Zfp648	cluster_3
Lonrf3	cluster_3
Plekho1	cluster_3
Abhd8	cluster_3
Sos2	cluster_3
Ppp3cc	cluster_3
Myc_r1	cluster_3
Myc	cluster_3
Panx2	cluster_3
Rspo2	cluster_3
Prkch	cluster_3
Doc2a	cluster_3
Hspa1a	cluster_3
Pygo1	cluster_3
Amigo2_r2	cluster_3
Amigo2_r1	cluster_3
Amigo2	cluster_3
Slc9a5	cluster_3
Arhgap10	cluster_3
Lad1	cluster_3
Extl1	cluster_3
Bend7	cluster_3
Bend7_r1	cluster_3
Penk	cluster_3
Cacna2d2_r1	cluster_3
Cacna2d2	cluster_3
Cacna2d2_r4	cluster_3
Cacna2d2_r3	cluster_3
Cacna2d2_r2	cluster_3
Dhrs3_r1	cluster_3
Bmp3	cluster_3
Dhrs3	cluster_3
Lysmd2	cluster_3
Ttc9	cluster_3
Il15ra	cluster_3
Cdkn2a_r1	cluster_3
Fbxo41	cluster_3
Rnf39	cluster_3
Fam134a	cluster_3
Scube3	cluster_3
1810031K17Rik	cluster_3
Plxdc2	cluster_3
Rasd1	cluster_3
Ssbp2_r1	cluster_3
Ssbp2	cluster_3
Megf6	cluster_3
Plcl1	cluster_3
Adam12	cluster_3
Fam46a_r1	cluster_3
Fam46a	cluster_3
Slc1a2	cluster_3
Accn1	cluster_3
Bhlhe40	cluster_3
Zfp36l2	cluster_3
4833403I15Rik	cluster_3
Ppargc1b	cluster_3
Lypd1	cluster_3
Rgl1	cluster_3
Chd3	cluster_3
Tdrd5	cluster_3
E330009J07Rik	cluster_3
Shc4	cluster_3
Btbd11	cluster_3
Mtap6_r1	cluster_3
Mtap6	cluster_3
Cav1	cluster_3
Mmp15	cluster_3
Stx11_r1	cluster_3
Stx11	cluster_3
Stx11_r2	cluster_3
Gnai1	cluster_3
Ccbe1	cluster_3
Mtap6_r2	cluster_3
Hopx_r2	cluster_3
Hopx	cluster_3
Hopx_r1	cluster_3
Cav1_r1	cluster_3
Smo	cluster_3
Rgs9bp	cluster_3
Fam124a	cluster_3
Epb4.1l4b	cluster_3
Stk10	cluster_3
Egln1	cluster_3
Serinc2_r1	cluster_3
Nfib_r2	cluster_3
Nfib_r1	cluster_3
Nfib	cluster_3
Artn	cluster_3
Rasip1	cluster_3
Slc39a8	cluster_3
Slc39a8_r2	cluster_3
Slc39a8_r1	cluster_3
Sgpp1	cluster_3
Fam174b	cluster_3
Ltbp4	cluster_3
Kctd8	cluster_3
Cables1	cluster_3
Cables1_r1	cluster_3
Col13a1	cluster_3
Hrh3	cluster_3
Csf1	cluster_3
Csf1_r1	cluster_3
Csf1_r2	cluster_3
Msi1	cluster_3
Tigd5	cluster_3
Gm5294	cluster_3
Mypop	cluster_3
Susd1	cluster_3
Elovl4_r1	cluster_3
Elovl4	cluster_3
Aebp1	cluster_3
Nav2_r1	cluster_3
Fzd4	cluster_3
Kcnq2_r2	cluster_3
Kcnq2_r4	cluster_3
Kcnq2_r5	cluster_3
Kcnq2_r1	cluster_3
Kcnq2	cluster_3
Kcnq2_r6	cluster_3
Kcnq2_r7	cluster_3
Kcnq2_r8	cluster_3
Kcnq2_r11	cluster_3
Kcnq2_r3	cluster_3
Kcnq2_r9	cluster_3
Kcnq2_r10	cluster_3
Vopp1	cluster_3
Smad3	cluster_3
Cpd	cluster_3
Map3k5	cluster_3
Rtn4r	cluster_3
Spock2	cluster_3
Pde3a	cluster_3
Pip4k2a	cluster_3
Ripply3	cluster_3
Deaf1	cluster_3
Ppp1r9b	cluster_3
Meox2	cluster_3
Rusc1_r1	cluster_3
Rusc1_r2	cluster_3
Irs2	cluster_3
B4galnt2	cluster_3
Sirpa_r2	cluster_3
Sirpa	cluster_3
Sirpa_r1	cluster_3
Tmcc3	cluster_3
Abcg4	cluster_3
Axin2	cluster_3
Tnfrsf1a	cluster_3
Agpat9	cluster_3
Kcnj9	cluster_3
Cacna1e	cluster_3
Cadm3	cluster_3
O3far1	cluster_3
8430427H17Rik_r1	cluster_3
Egfr_r1	cluster_3
Egfr	cluster_3
Des	cluster_3
Igdcc3	cluster_3
Zfp358	cluster_3
Klhl35	cluster_3
Lor	cluster_3
Vav3	cluster_3
Prr7	cluster_3
Irgc1	cluster_3
Nppc	cluster_3
Tox3	cluster_3
Enpp1	cluster_3
Gnao1_r1	cluster_3
Gnao1	cluster_3
Npbwr1	cluster_3
Peli2	cluster_3
Mfsd4_r1	cluster_3
Mfsd4	cluster_3
Fam101b	cluster_3
Mal	cluster_3
Mal_r1	cluster_3
Hs3st2	cluster_3
Kcnf1	cluster_3
Scube1	cluster_3
Cnnm1	cluster_3
Slit1	cluster_3
Amigo1_r1	cluster_3
Amigo1	cluster_3
Capn2	cluster_3
Gp5	cluster_3
Lgr5	cluster_3
Fzd9	cluster_3
Ptprg	cluster_3
Zcchc2_r1	cluster_3
Zcchc2	cluster_3
Abtb2	cluster_3
Gipc3	cluster_3
Setd7	cluster_3
Trnp1	cluster_3
Kcnmb4	cluster_3
Galnt14	cluster_3
Pvrl1	cluster_3
Ncs1	cluster_3
Gm12824	cluster_3
Uhrf2	cluster_3
Aatk_r2	cluster_3
Arhgef17	cluster_3
Gab1	cluster_3
Zfp651	cluster_3
Marveld1	cluster_3
Pom121l2	cluster_3
Pom121l2_r1	cluster_3
Gnal	cluster_3
Cdh13	cluster_3
Kitl	cluster_3
Adamts8	cluster_3
Parp12	cluster_3
Cnot6l_r1	cluster_3
Dusp7	cluster_3
St8sia1	cluster_3
Htr5b	cluster_3
B3gnt6	cluster_3
Pfkfb3_r7	cluster_3
Gpc1	cluster_3
Mgll	cluster_3
Mgll_r1	cluster_3
Stxbp5	cluster_3
Hes6	cluster_3
Fam89a	cluster_3
Zc3h12c	cluster_3
Ankrd13b	cluster_3
Pllp	cluster_3
Iffo2	cluster_3
Rnf150	cluster_3
Tmem229a	cluster_3
3830431G21Rik	cluster_3
Arhgef15	cluster_3
Ryr2	cluster_3
Tsc22d3_r1	cluster_3
6430704M03Rik	cluster_3
Vsx1	cluster_3
Grm7	cluster_3
Igfbp2	cluster_3
Htr1a	cluster_3
Klhdc8a	cluster_3
Gpr37	cluster_3
Zc3hav1_r1	cluster_3
Zc3hav1	cluster_3
Igf2bp2	cluster_3
Tcf15	cluster_3
Grp	cluster_3
Ggn	cluster_3
Gab2_r1	cluster_3
Gab2	cluster_3
4833424O15Rik	cluster_3
Gdf10	cluster_3
Susd4	cluster_3
Ripply2	cluster_3
Fam110c	cluster_3
Sox8	cluster_3
Cbr3	cluster_3
Adamts18	cluster_3
Cxcl16	cluster_3
Fzd6	cluster_3
Fzd6_r1	cluster_3
Zbtb10	cluster_3
Trpc3	cluster_3
Nefm	cluster_3
Nmnat2	cluster_3
AI593442	cluster_3
Mixl1	cluster_3
Foxo3	cluster_3
Mmp17	cluster_3
Ube2j1	cluster_3
Hspa1b	cluster_3
Slc44a5	cluster_3
Arhgap6	cluster_3
Rab15	cluster_3
Nab2	cluster_3
Nab2_r1	cluster_3
Ank1	cluster_3
Chrna4	cluster_3
Caskin1	cluster_3
Shc2	cluster_3
Flt3	cluster_3
Adamts3	cluster_3
Adamts3_r1	cluster_3
Phf21b	cluster_3
Myod1	cluster_3
Igf2bp3	cluster_3
Car11	cluster_3
Galnt12	cluster_3
Arg2	cluster_3
Irf4	cluster_3
Hdac7_r6	cluster_3
Hdac7_r7	cluster_3
Zfp800	cluster_3
Mab21l2	cluster_3
Slc6a2	cluster_3
Prr16	cluster_3
Dock8	cluster_3
Jag2	cluster_3
Slc22a17	cluster_3
Fmnl1_r1	cluster_3
Fmnl1	cluster_3
Kcng2	cluster_3
Begain	cluster_3
Grin3a	cluster_3
Fscn1	cluster_3
Kbtbd5	cluster_3
Fosl1	cluster_3
Hhipl1	cluster_3
Rps6ka4	cluster_3
Yaf2	cluster_3
Pstpip2	cluster_3
Six5	cluster_3
Sema7a	cluster_3
Ggn_r1	cluster_3
Amfr	cluster_3
Ace	cluster_3
Lhfpl3_r1	cluster_3
Lhfpl3	cluster_3
Cd83	cluster_3
C2cd4a	cluster_3
Cldn7	cluster_3
Cldn7_r1	cluster_3
Rprm	cluster_3
Neurl1b	cluster_3
Nos1ap_r1	cluster_3
Rnf130	cluster_3
9030425E11Rik	cluster_3
Mycl1	cluster_3
Hunk	cluster_3
Pou3f4	cluster_3
Prkg1	cluster_3
Arfgef1	cluster_3
Rbp4	cluster_3
Id4	cluster_3
Foxo6	cluster_3
Mmp28	cluster_3
Mmp28_r1	cluster_3
Dok1	cluster_3
Igfbp3	cluster_3
Ppm1e	cluster_3
Dusp15_r1	cluster_3
Dusp15	cluster_3
Lpgat1	cluster_3
Ephb4	cluster_3
Ephb4_r1	cluster_3
Dkk2	cluster_3
Fndc5	cluster_3
Lrp4_r1	cluster_3
Lrp4	cluster_3
Gpc5	cluster_3
Heg1	cluster_3
Dgat2	cluster_3
Batf3	cluster_3
H1f0	cluster_3
Limch1	cluster_3
Cys1	cluster_3
Cys1_r1	cluster_3
Cys1_r2	cluster_3
Rarres1	cluster_3
Sfrp1	cluster_3
Lpgat1_r1	cluster_3
Kdm2b_r2	cluster_3
Agap3	cluster_3
Agap3_r1	cluster_3
H2-D1	cluster_3
Plcl2	cluster_3
Hipk2_r1	cluster_3
Rbp4_r1	cluster_3
Kdm2b_r1	cluster_3
Sowahc	cluster_3
Spock1_r1	cluster_3
Spock1	cluster_3
Spock1_r4	cluster_3
Spock1_r3	cluster_3
Spock1_r2	cluster_3
Dusp2	cluster_3
Dpp10	cluster_3
Lin7a	cluster_3
H2-Q10	cluster_3
Ctnnd2	cluster_3
Mex3d	cluster_3
Ncam1	cluster_3
Ncam1_r1	cluster_3
Ncam1_r2	cluster_3
Igf2bp1	cluster_3
Synm_r1	cluster_3
Synm	cluster_3
Synm_r2	cluster_3
D930020B18Rik	cluster_3
Dcc	cluster_3
Svep1	cluster_3
Gpr83	cluster_3
Mgat4b	cluster_3
Tnfrsf11a	cluster_3
Pvrl3	cluster_3
Pvrl3_r1	cluster_3
Pvrl3_r2	cluster_3
Jazf1_r1	cluster_3
Slc35c1	cluster_3
Pcsk9	cluster_3
Slc35c1_r1	cluster_3
Adcy3	cluster_3
Adcy3_r1	cluster_3
Adcy3_r2	cluster_3
Slc27a2	cluster_3
Irak3	cluster_3
Nav1	cluster_3
Il1rl2	cluster_3
Rab11fip3_r2	cluster_3
Rab11fip3_r1	cluster_3
Vegfa_r4	cluster_3
Vegfa_r3	cluster_3
Vegfa_r5	cluster_3
6430527G18Rik	cluster_3
Chsy1	cluster_3
Hpse	cluster_3
Myo5a	cluster_3
Col15a1	cluster_3
Pmepa1	cluster_3
Frat1	cluster_3
Gxylt2	cluster_3
Pdzrn3	cluster_3
Npr2	cluster_3
Mgat5b	cluster_3
Tnfsf11	cluster_3
1700018A14Rik	cluster_3
Srms	cluster_3
Arhgef26	cluster_3
Bag2	cluster_3
Tgfbr2	cluster_3
Tgfbr2_r1	cluster_3
Cebpd	cluster_3
Prrx2	cluster_3
Rxra	cluster_3
Tnfsf9	cluster_3
Tac1	cluster_3
Ppp1r14c	cluster_3
Golim4	cluster_3
Tbxa2r	cluster_3
6230409E13Rik	cluster_3
Eml6	cluster_3
Dock10	cluster_3
Cldn3	cluster_3
Sstr4	cluster_3
Cnfn	cluster_3
Bend4	cluster_3
Cd248	cluster_3
Cnfn_r1	cluster_3
Rbm24	cluster_3
Ppl	cluster_3
Slc16a2	cluster_3
Slc30a2	cluster_3
Camk4	cluster_3
Scube2	cluster_3
Cdc14b_r1	cluster_3
Creb3l1	cluster_3
Gpr126_r1	cluster_3
Plcd1	cluster_3
Igfbp4	cluster_3
Cadm1_r1	cluster_3
Cadm1	cluster_3
Cadm1_r3	cluster_3
Cadm1_r2	cluster_3
Ltb4r2	cluster_3
Camk1d	cluster_3
Fkrp	cluster_3
Slc16a6_r1	cluster_3
Grasp	cluster_3
Rab6b	cluster_3
Ybx2	cluster_3
Col5a1	cluster_3
Chn2	cluster_3
Sh3pxd2b	cluster_3
Rora	cluster_3
Cttnbp2	cluster_3
Pdzrn4	cluster_3
Lrat	cluster_3
Esrp2	cluster_3
Scara3	cluster_3
Ptx3	cluster_3
Fam65b_r1	cluster_3
Fam65b_r2	cluster_3
D630045J12Rik	cluster_3
Slc6a11	cluster_3
Slc22a23	cluster_3
Slc13a5	cluster_3
2510009E07Rik	cluster_3
Edil3_r1	cluster_3
Edil3	cluster_3
Rfx6	cluster_3
Oaf	cluster_3
Papss2	cluster_3
Slc30a10	cluster_3
Colec12	cluster_3
Adam11	cluster_3
Adam11_r1	cluster_3
Dact1	cluster_3
Dact1_r1	cluster_3
Cerk	cluster_3
Atp2a3_r2	cluster_3
Atp2a3_r1	cluster_3
Atp2a3	cluster_3
Gabra4	cluster_3
Wls	cluster_3
Cybrd1	cluster_3
Ephx4	cluster_3
B4galnt4	cluster_3
Tub	cluster_3
Prkar2b	cluster_3
Ckap4	cluster_3
Ptprj_r1	cluster_3
Dok6	cluster_3
Map4k4_r1	cluster_3
Map4k4_r2	cluster_3
Map4k4_r3	cluster_3
Map4k4	cluster_3
Mmp25	cluster_3
Fam83f	cluster_3
Ube2e1	cluster_3
Trib1	cluster_3
Rorb_r1	cluster_3
1700001O22Rik	cluster_3
Zbtb45	cluster_3
Sort1	cluster_3
Sowahd	cluster_3
Lrp1b	cluster_3
Sdc3	cluster_3
Ccdc109b	cluster_3
Epcam	cluster_3
Syt16	cluster_3
Kcnk6	cluster_3
Npw	cluster_3
Khdrbs3	cluster_3
Pcolce2	cluster_3
Crtc3	cluster_3
Dbx2	cluster_3
Igfbp6	cluster_3
Chd5	cluster_3
Chd5_r1	cluster_3
H2-K1	cluster_3
Adcy9	cluster_3
Bace2	cluster_3
Prkcdbp	cluster_3
Rragd	cluster_3
Nfe2l3	cluster_3
Pxdn	cluster_3
Susd5	cluster_3
Loxl1	cluster_3
Whrn_r5	cluster_3
Whrn_r6	cluster_3
Whrn_r7	cluster_3
Whrn_r8	cluster_3
Slmo1	cluster_3
Fgf18	cluster_3
Adcy2	cluster_3
Daglb	cluster_3
Tnfaip8l3	cluster_3
Dusp5	cluster_3
Man1a2	cluster_3
Prkd2_r1	cluster_3
Prkd2	cluster_3
Pcdh18	cluster_3
Slc5a5	cluster_3
Slc47a2	cluster_3
Zeb1	cluster_3
Kcnq3	cluster_3
Tbc1d9_r1	cluster_3
Tbc1d9	cluster_3
Lrig1	cluster_3
Slc30a4	cluster_3
Chst7	cluster_3
Rac3	cluster_3
Marveld3_r1	cluster_3
Marveld3	cluster_3
Gas6	cluster_3
4930506M07Rik	cluster_3
4930506M07Rik_r1	cluster_3
Slc25a48	cluster_3
Micall1	cluster_3
Scn1b	cluster_3
Ankrd9	cluster_3
Rnf157	cluster_3
Peg12	cluster_3
Cntln	cluster_3
Cntln_r1	cluster_3
Phlpp1	cluster_3
Dnajb3	cluster_3
Eid1	cluster_3
Plbd1	cluster_3
Atp1b2	cluster_3
Socs1	cluster_3
Mllt4	cluster_3
Mesdc1	cluster_3
Robo1	cluster_3
Laptm4b	cluster_3
2310014L17Rik	cluster_3
Lrig3	cluster_3
Reep1	cluster_3
Bmp2k	cluster_3
Tuba8	cluster_3
Prkar2a	cluster_3
Bok	cluster_3
Pdzd8	cluster_3
Hsf5	cluster_3
Tcfl5	cluster_3
Ctu1	cluster_3
Usp25	cluster_3
[truncated: 24,799 more rows]
