# Supplementary material for: Variant PCGF1-PRC1 links PRC2 recruitment with differentiation-associated transcriptional inactivation at target genes
Source: Nat Commun. 2021 Sep 9;12:5341. doi: 10.1038/s41467-021-24894-z (PMC8429492; doi:10.1038/s41467-021-24894-z)
Supplement: Supplementary file 7 — Source Data [file 41467_2021_24894_MOESM7_ESM.xlsx]

## Sheet: Extended Figure 2a
Gene	Sample	Replicate	Score
Pcgf1	ES	rep1	10.744
Pcgf2	ES	rep1	52.0314
Pcgf3	ES	rep1	38.4114
Bmi1	ES	rep1	6.40747
Pcgf5	ES	rep1	25.484
Pcgf6	ES	rep1	66.4977
Rnf2	ES	rep1	113.856
Suz12	ES	rep1	243.977
Eed	ES	rep1	184.18
Ezh2	ES	rep1	166.74
Pcgf1	EB	rep1	11.2114
Pcgf2	EB	rep1	40.8519
Pcgf3	EB	rep1	43.1023
Bmi1	EB	rep1	6.17454
Pcgf5	EB	rep1	13.56
Pcgf6	EB	rep1	87.0915
Rnf2	EB	rep1	67.2908
Suz12	EB	rep1	140.771
Eed	EB	rep1	118.497
Ezh2	EB	rep1	146.963
Pcgf1	ES	rep2	11.6567
Pcgf2	ES	rep2	81.8761
Pcgf3	ES	rep2	57.1156
Bmi1	ES	rep2	8.26792
Pcgf5	ES	rep2	23.9114
Pcgf6	ES	rep2	55.4397
Rnf2	ES	rep2	82.9931
Suz12	ES	rep2	331.309
Eed	ES	rep2	218.225
Ezh2	ES	rep2	184.952
Pcgf1	EB	rep2	7.29631
Pcgf2	EB	rep2	70.3192
Pcgf3	EB	rep2	80.3317
Bmi1	EB	rep2	6.77475
Pcgf5	EB	rep2	9.22027
Pcgf6	EB	rep2	86.489
Rnf2	EB	rep2	47.0978
Suz12	EB	rep2	155.238
Eed	EB	rep2	129.172
Ezh2	EB	rep2	171.07

## Sheet: Figure3b
Antibody	Gene	Sample	Replicate	Score		Antibody	Gene	Sample	Replicate	Score		Antibody	Gene	Sample	Score
PCGF2	Klf4	ESWT	rep1	0.0243489		SUZ12	Klf4	ESWT	rep1	0.267943		RING1B	Klf4	ESWT	0.273119
PCGF2	Klf4	ESKO	rep1	0.040386		SUZ12	Klf4	ESKO	rep1	0.291183		RING1B	Klf4	ESKO	0.512774
PCGF2	Klf4	EBWT	rep1	0.598739		SUZ12	Klf4	EBWT	rep1	4.59479		RING1B	Klf4	EBWT	1.86647
PCGF2	Klf4	EBKO	rep1	0.190782		SUZ12	Klf4	EBKO	rep1	0.447513		RING1B	Klf4	EBKO	0.306508
PCGF2	Tbx3	ESWT	rep1	0.0165159		SUZ12	Tbx3	ESWT	rep1	0.20166		RING1B	Klf4	ESWT	0.0619702
PCGF2	Tbx3	ESKO	rep1	0.0102374		SUZ12	Tbx3	ESKO	rep1	0.251739		RING1B	Klf4	ESKO	0.0963458
PCGF2	Tbx3	EBWT	rep1	0.790041		SUZ12	Tbx3	EBWT	rep1	3.20428		RING1B	Klf4	EBWT	1.57137
PCGF2	Tbx3	EBKO	rep1	0.325335		SUZ12	Tbx3	EBKO	rep1	0.289172		RING1B	Klf4	EBKO	0.983296
PCGF2	Pdgfa	ESWT	rep1	0.018453		SUZ12	Pdgfa	ESWT	rep1	0.339151		RING1B	Klf4	ESWT	0.097944
PCGF2	Pdgfa	ESKO	rep1	0.049721		SUZ12	Pdgfa	ESKO	rep1	0.346277		RING1B	Klf4	ESKO	0.0837525
PCGF2	Pdgfa	EBWT	rep1	0.582367		SUZ12	Pdgfa	EBWT	rep1	3.53081		RING1B	Klf4	EBWT	0.895628
PCGF2	Pdgfa	EBKO	rep1	0.180491		SUZ12	Pdgfa	EBKO	rep1	0.97942		RING1B	Klf4	EBKO	0.411575
PCGF2	Sox4	ESWT	rep1	0.441351		SUZ12	Sox4	ESWT	rep1	4.25748		RING1B	Klf4	ESWT	0.104574
PCGF2	Sox4	ESKO	rep1	0.463294		SUZ12	Sox4	ESKO	rep1	4.82323		RING1B	Klf4	ESKO	0.0847826
PCGF2	Sox4	EBWT	rep1	0.10083		SUZ12	Sox4	EBWT	rep1	1.77769		RING1B	Klf4	EBWT	1.16962
PCGF2	Sox4	EBKO	rep1	0.238159		SUZ12	Sox4	EBKO	rep1	1.54756		RING1B	Klf4	EBKO	0.541002
PCGF2	Grhl2	ESWT	rep1	0.907519		SUZ12	Grhl2	ESWT	rep1	5.6962		RING1B	Tbx3	ESWT	0.182223
PCGF2	Grhl2	ESKO	rep1	1.00696		SUZ12	Grhl2	ESKO	rep1	5.85634		RING1B	Tbx3	ESKO	0.35344
PCGF2	Grhl2	EBWT	rep1	0.138696		SUZ12	Grhl2	EBWT	rep1	1.50525		RING1B	Tbx3	EBWT	0.812958
PCGF2	Grhl2	EBKO	rep1	0.241484		SUZ12	Grhl2	EBKO	rep1	3.13834		RING1B	Tbx3	EBKO	0.303223
PCGF2	Gapdh	ESWT	rep1	0.0245183		SUZ12	Gapdh	ESWT	rep1	0.166086		RING1B	Tbx3	ESWT	0.0296371
PCGF2	Gapdh	ESKO	rep1	0.0100965		SUZ12	Gapdh	ESKO	rep1	0.230047		RING1B	Tbx3	ESKO	0.0258899
PCGF2	Gapdh	EBWT	rep1	0.154963		SUZ12	Gapdh	EBWT	rep1	0.281265		RING1B	Tbx3	EBWT	0.614981
PCGF2	Gapdh	EBKO	rep1	0.116629		SUZ12	Gapdh	EBKO	rep1	0.574349		RING1B	Tbx3	EBKO	0.19739
PCGF2	Klf4	ESWT	rep2	0.150726		SUZ12	Klf4	ESWT	rep2	0.0994421		RING1B	Tbx3	ESWT	0.0372186
PCGF2	Klf4	ESKO	rep2	0.0587202		SUZ12	Klf4	ESKO	rep2	0.0973956		RING1B	Tbx3	ESKO	0.0446931
PCGF2	Klf4	EBWT	rep2	0.384219		SUZ12	Klf4	EBWT	rep2	2.9897		RING1B	Tbx3	EBWT	0.845819
PCGF2	Klf4	EBKO	rep2	0.373712		SUZ12	Klf4	EBKO	rep2	0.381565		RING1B	Tbx3	EBKO	0.141902
PCGF2	Tbx3	ESWT	rep2	0.0279695		SUZ12	Tbx3	ESWT	rep2	0.0457527		RING1B	Tbx3	ESWT	0.0564965
PCGF2	Tbx3	ESKO	rep2	0.0166308		SUZ12	Tbx3	ESKO	rep2	0.0638133		RING1B	Tbx3	ESKO	0.0299399
PCGF2	Tbx3	EBWT	rep2	0.463294		SUZ12	Tbx3	EBWT	rep2	1.79005		RING1B	Tbx3	EBWT	0.821278
PCGF2	Tbx3	EBKO	rep2	0.0927827		SUZ12	Tbx3	EBKO	rep2	0.217638		RING1B	Tbx3	EBKO	0.455011
PCGF2	Pdgfa	ESWT	rep2	0.0638133		SUZ12	Pdgfa	ESWT	rep2	0.111878		RING1B	Pdgfa	ESWT	0.119113
PCGF2	Pdgfa	ESKO	rep2	0.0197774		SUZ12	Pdgfa	ESKO	rep2	0.162668		RING1B	Pdgfa	ESKO	0.11197
PCGF2	Pdgfa	EBWT	rep2	0.271684		SUZ12	Pdgfa	EBWT	rep2	1.51572		RING1B	Pdgfa	EBWT	1.21278
PCGF2	Pdgfa	EBKO	rep2	0.0973956		SUZ12	Pdgfa	EBKO	rep2	0.208772		RING1B	Pdgfa	EBKO	0.287507
PCGF2	Sox4	ESWT	rep2	0.768438		SUZ12	Sox4	ESWT	rep2	4.16986		RING1B	Pdgfa	ESWT	0.123356
PCGF2	Sox4	ESKO	rep2	0.493116		SUZ12	Sox4	ESKO	rep2	3.27161		RING1B	Pdgfa	ESKO	0.177647
PCGF2	Sox4	EBWT	rep2	0.20166		SUZ12	Sox4	EBWT	rep2	1.93187		RING1B	Pdgfa	EBWT	1.16364
PCGF2	Sox4	EBKO	rep2	0.169576		SUZ12	Sox4	EBKO	rep2	1.29235		RING1B	Pdgfa	EBKO	0.153171
PCGF2	Grhl2	ESWT	rep2	1.45397		SUZ12	Grhl2	ESWT	rep2	3.97237		RING1B	Pdgfa	ESWT	0.0349889
PCGF2	Grhl2	ESKO	rep2	0.283221		SUZ12	Grhl2	ESKO	rep2	4.19887		RING1B	Pdgfa	ESKO	0.0220262
PCGF2	Grhl2	EBWT	rep2	0.246558		SUZ12	Grhl2	EBWT	rep2	0.716978		RING1B	Pdgfa	EBWT	0.352715
PCGF2	Grhl2	EBKO	rep2	0.285191		SUZ12	Grhl2	EBKO	rep2	0.373712		RING1B	Pdgfa	EBKO	0.0758578
PCGF2	Gapdh	ESWT	rep2	0.0358968		SUZ12	Gapdh	ESWT	rep2	0.0240137		RING1B	Pdgfa	ESWT	0.0236564
PCGF2	Gapdh	ESKO	rep2	0.0200535		SUZ12	Gapdh	ESKO	rep2	0.0727958		RING1B	Pdgfa	ESKO	0.0293674
PCGF2	Gapdh	EBWT	rep2	0.0780207		SUZ12	Gapdh	EBWT	rep2	0.0853775		RING1B	Pdgfa	EBWT	0.361979
PCGF2	Gapdh	EBKO	rep2	0.0967228		SUZ12	Gapdh	EBKO	rep2	0.11744		RING1B	Pdgfa	EBKO	0.0757937
PCGF2	Klf4	ESWT	rep3	0.0559391		SUZ12	Klf4	ESWT	rep3	0.45376		RING1B	Sox4	ESWT	0.787535
PCGF2	Klf4	ESKO	rep3	0.0625		SUZ12	Klf4	ESKO	rep3	0.408951		RING1B	Sox4	ESKO	0.690487
PCGF2	Klf4	EBWT	rep3	0.757858		SUZ12	Klf4	EBWT	rep3	9.71356		RING1B	Sox4	EBWT	0.296473
PCGF2	Klf4	EBKO	rep3	0.395021		SUZ12	Klf4	EBKO	rep3	1.28343		RING1B	Sox4	EBKO	0.358752
PCGF2	Tbx3	ESWT	rep3	0.0217929		SUZ12	Tbx3	ESWT	rep3	0.233258		RING1B	Sox4	ESWT	0.295662
PCGF2	Tbx3	ESKO	rep3	0.0235195		SUZ12	Tbx3	ESKO	rep3	0.223756		RING1B	Sox4	ESKO	0.29354
PCGF2	Tbx3	EBWT	rep3	0.852635		SUZ12	Tbx3	EBWT	rep3	5.65685		RING1B	Sox4	EBWT	0.0549167
PCGF2	Tbx3	EBKO	rep3	0.241484		SUZ12	Tbx3	EBKO	rep3	0.550953		RING1B	Sox4	EBKO	0.0426076
PCGF2	Pdgfa	ESWT	rep3	0.0791098		SUZ12	Pdgfa	ESWT	rep3	0.76313		RING1B	Sox4	ESWT	0.353915
PCGF2	Pdgfa	ESKO	rep3	0.0665231		SUZ12	Pdgfa	ESKO	rep3	0.539614		RING1B	Sox4	ESKO	0.407508
PCGF2	Pdgfa	EBWT	rep3	0.812252		SUZ12	Pdgfa	EBWT	rep3	6.9644		RING1B	Sox4	EBWT	0.0777313
PCGF2	Pdgfa	EBKO	rep3	0.314253		SUZ12	Pdgfa	EBKO	rep3	1.3566		RING1B	Sox4	EBKO	0.0774829
PCGF2	Sox4	ESWT	rep3	1.10957		SUZ12	Sox4	ESWT	rep3	9.31787		RING1B	Sox4	ESWT	0.106731
PCGF2	Sox4	ESKO	rep3	0.933033		SUZ12	Sox4	ESKO	rep3	8.33973		RING1B	Sox4	ESKO	0.184154
PCGF2	Sox4	EBWT	rep3	0.408951		SUZ12	Sox4	EBWT	rep3	4.78991		RING1B	Sox4	EBWT	0.237174
PCGF2	Sox4	EBKO	rep3	0.0780207		SUZ12	Sox4	EBKO	rep3	3.01049		RING1B	Sox4	EBKO	0.133256
PCGF2	Grhl2	ESWT	rep3	1.27456		SUZ12	Grhl2	ESWT	rep3	14.6213		RING1B	Grhl2	ESWT	0.448711
PCGF2	Grhl2	ESKO	rep3	1.26576		SUZ12	Grhl2	ESKO	rep3	10.9283		RING1B	Grhl2	ESKO	0.715307
PCGF2	Grhl2	EBWT	rep3	0.476319		SUZ12	Grhl2	EBWT	rep3	5.24157		RING1B	Grhl2	EBWT	0.256137
PCGF2	Grhl2	EBKO	rep3	0.381565		SUZ12	Grhl2	EBKO	rep3	4.43828		RING1B	Grhl2	EBKO	0.365469
PCGF2	Gapdh	ESWT	rep3	0.0476956		SUZ12	Gapdh	ESWT	rep3	0.210224		RING1B	Grhl2	ESWT	0.356638
PCGF2	Gapdh	ESKO	rep3	0.169576		SUZ12	Gapdh	ESKO	rep3	0.248273		RING1B	Grhl2	ESKO	0.276279
PCGF2	Gapdh	EBWT	rep3	0.732043		SUZ12	Gapdh	EBWT	rep3	0.403321		RING1B	Grhl2	EBWT	0.0568441
PCGF2	Gapdh	EBKO	rep3	0.244855		SUZ12	Gapdh	EBKO	rep3	0.466516		RING1B	Grhl2	EBKO	0.0551434
PCGF2	Klf4	ESWT	rep4	0.0306069								RING1B	Grhl2	ESWT	0.566514
PCGF2	Klf4	ESKO	rep4	0.0211969								RING1B	Grhl2	ESKO	0.484062
PCGF2	Klf4	EBWT	rep4	0.673617								RING1B	Grhl2	EBWT	0.0618856
PCGF2	Klf4	EBKO	rep4	0.052556								RING1B	Grhl2	EBKO	0.0737695
PCGF2	Tbx3	ESWT	rep4	0.0144779								RING1B	Grhl2	ESWT	0.624316
PCGF2	Tbx3	ESKO	rep4	0.0188407								RING1B	Grhl2	ESKO	0.6
PCGF2	Tbx3	EBWT	rep4	0.664343								RING1B	Grhl2	EBWT	0.222621
PCGF2	Tbx3	EBKO	rep4	0.0493776								RING1B	Grhl2	EBKO	0.491063
PCGF2	Pdgfa	ESWT	rep4	0.0356489								RING1B	Gapdh	ESWT	0.0225031
PCGF2	Pdgfa	ESKO	rep4	0.0344345								RING1B	Gapdh	ESKO	0.0568208
PCGF2	Pdgfa	EBWT	rep4	0.547147								RING1B	Gapdh	EBWT	0.0299643
PCGF2	Pdgfa	EBKO	rep4	0.0890031								RING1B	Gapdh	EBKO	0.0913514
PCGF2	Sox4	ESWT	rep4	0.624165								RING1B	Gapdh	ESWT	0.0401138
PCGF2	Sox4	ESKO	rep4	0.646176								RING1B	Gapdh	ESKO	0.0302096
PCGF2	Sox4	EBWT	rep4	0.31864								RING1B	Gapdh	EBWT	0.0121264
PCGF2	Sox4	EBKO	rep4	0.273573								RING1B	Gapdh	EBKO	0.0203565
PCGF2	Grhl2	ESWT	rep4	1.70527								RING1B	Gapdh	ESWT	0.00264351
PCGF2	Grhl2	ESKO	rep4	1.31951								RING1B	Gapdh	ESKO	0.004517
PCGF2	Grhl2	EBWT	rep4	0.503478								RING1B	Gapdh	EBWT	0.0106291
PCGF2	Grhl2	EBKO	rep4	0.539614								RING1B	Gapdh	EBKO	0.00625847
PCGF2	Gapdh	ESWT	rep4	0.0314674								RING1B	Gapdh	ESWT	0.0193358
PCGF2	Gapdh	ESKO	rep4	0.0241807								RING1B	Gapdh	ESKO	0.0184044
PCGF2	Gapdh	EBWT	rep4	0.116629								RING1B	Gapdh	EBWT	0.0191945
PCGF2	Gapdh	EBKO	rep4	0.0791098								RING1B	Gapdh	EBKO	0.0408314

## Sheet: Extended Figure 2h
Antibody	Gene	Sample	Replicate	Score
RING1B	Klf4	WT-ES	rep1	0.626082
RING1B	Klf4	WT-ES	rep2	0.600578
RING1B	Klf4	WT-EpiLC	rep1	3.90257
RING1B	Klf4	WT-EpiLC	rep2	4.54545
RING1B	Klf4	KO-ES	rep1	0.103983
RING1B	Klf4	KO-ES	rep2	0.0396764
RING1B	Klf4	KO-EpiLC	rep1	0.198117
RING1B	Klf4	KO-EpiLC	rep2	0.152241
RING1B	Tbx3	WT-ES	rep1	0.580121
RING1B	Tbx3	WT-ES	rep2	0.548827
RING1B	Tbx3	WT-EpiLC	rep1	3.42102
RING1B	Tbx3	WT-EpiLC	rep2	2.64712
RING1B	Tbx3	KO-ES	rep1	1.06026
RING1B	Tbx3	KO-ES	rep2	1.36077
RING1B	Tbx3	KO-EpiLC	rep1	0.448887
RING1B	Tbx3	KO-EpiLC	rep2	0.530132

## Sheet: Extended Figure 2i
Assay	cell	genotype	time	Score		Assay	cell	genotype	time	Score		Assay	cell	genotype	time	Score		Assay	cell	genotype	time	Score		Assay	cell	genotype	time	Score
Klf4	Pcgf1	KO	0	2.17188		Tbx3	Pcgf1	WT	0	1.34043		Pdgfa	Pcgf1	WT	0	2.03063		Sox4	Pcgf1	WT	0	1.09487		Grhl2	Pcgf1	WT	0	0.727031
Klf4	Pcgf1	KO	0	2.67676		Tbx3	Pcgf1	WT	0	1.5197		Pdgfa	Pcgf1	WT	0	1.88451		Sox4	Pcgf1	WT	0	0.954668		Grhl2	Pcgf1	WT	0	0.865731
Klf4	Pcgf1	KO	0	3.95846		Tbx3	Pcgf1	WT	0	1.95108		Pdgfa	Pcgf1	WT	4	4.07937		Sox4	Pcgf1	WT	4	2.75887		Grhl2	Pcgf1	WT	4	1.99158
Klf4	Pcgf1	KO	0	3.6772		Tbx3	Pcgf1	WT	0	2.30388		Pdgfa	Pcgf1	WT	4	2.86916		Sox4	Pcgf1	WT	4	2.16916		Grhl2	Pcgf1	WT	4	1.10467
Klf4	Pcgf1	KO	0	2.28385		Tbx3	Pcgf1	WT	0	1.78549		Pdgfa	Pcgf1	WT	8	3.2861		Sox4	Pcgf1	WT	8	4.23162		Grhl2	Pcgf1	WT	8	4.4407
Klf4	Pcgf1	KO	0	2.49866		Tbx3	Pcgf1	WT	0	1.79043		Pdgfa	Pcgf1	WT	8	2.34642		Sox4	Pcgf1	WT	8	3.41099		Grhl2	Pcgf1	WT	8	9.01396
Klf4	Pcgf1	WT	0	1.94407		Tbx3	Pcgf1	KO	0	1.56934		Pdgfa	Pcgf1	WT	24	1.54407		Sox4	Pcgf1	WT	24	6.3924		Grhl2	Pcgf1	WT	24	7.65786
Klf4	Pcgf1	WT	0	1.89962		Tbx3	Pcgf1	KO	0	1.622		Pdgfa	Pcgf1	WT	24	1.05251		Sox4	Pcgf1	WT	24	4.31822		Grhl2	Pcgf1	WT	24	15.0756
Klf4	Pcgf1	WT	0	2.38356		Tbx3	Pcgf1	KO	0	2.8845		Pdgfa	Pcgf1	WT	48	0.394879		Sox4	Pcgf1	WT	48	7.2872		Grhl2	Pcgf1	WT	48	4.83183
Klf4	Pcgf1	WT	0	2.61339		Tbx3	Pcgf1	KO	0	2.67152		Pdgfa	Pcgf1	WT	48	0.275081		Sox4	Pcgf1	WT	48	5.68222		Grhl2	Pcgf1	WT	48	9.54693
Klf4	Pcgf1	WT	0	2.01788		Tbx3	Pcgf1	KO	0	1.56858		Pdgfa	Pcgf1	KO	0	2.12305		Sox4	Pcgf1	KO	0	0.733887		Grhl2	Pcgf1	KO	0	0.807617
Klf4	Pcgf1	WT	0	1.82201		Tbx3	Pcgf1	KO	0	1.65862		Pdgfa	Pcgf1	KO	0	2.29321		Sox4	Pcgf1	KO	0	0.928489		Grhl2	Pcgf1	KO	0	0.74665
Klf4	Pcgf1	KO	4	0.697249		Tbx3	Pcgf1	WT	4	1.80637		Pdgfa	Pcgf1	KO	4	3.56078		Sox4	Pcgf1	KO	4	2.44455		Grhl2	Pcgf1	KO	4	1.75373
Klf4	Pcgf1	KO	4	0.567183		Tbx3	Pcgf1	WT	4	1.51682		Pdgfa	Pcgf1	KO	4	3.11907		Sox4	Pcgf1	KO	4	1.97773		Grhl2	Pcgf1	KO	4	2.62149
Klf4	Pcgf1	KO	4	0.649633		Tbx3	Pcgf1	WT	4	2.68628		Pdgfa	Pcgf1	KO	8	2.07573		Sox4	Pcgf1	KO	8	2.64369		Grhl2	Pcgf1	KO	8	6.53107
Klf4	Pcgf1	KO	4	0.659608		Tbx3	Pcgf1	WT	4	1.83478		Pdgfa	Pcgf1	KO	8	3.54632		Sox4	Pcgf1	KO	8	3.74128		Grhl2	Pcgf1	KO	8	4.07002
Klf4	Pcgf1	KO	4	0.796994		Tbx3	Pcgf1	WT	4	2.09193		Pdgfa	Pcgf1	KO	24	1.83658		Sox4	Pcgf1	KO	24	5.62601		Grhl2	Pcgf1	KO	24	6.39789
Klf4	Pcgf1	KO	4	0.629104		Tbx3	Pcgf1	WT	4	1.47608		Pdgfa	Pcgf1	KO	24	2.37672		Sox4	Pcgf1	KO	24	6.62894		Grhl2	Pcgf1	KO	24	26.4753
Klf4	Pcgf1	WT	4	0.5727		Tbx3	Pcgf1	KO	4	1.89553		Pdgfa	Pcgf1	KO	48	1.0701		Sox4	Pcgf1	KO	48	6.20591		Grhl2	Pcgf1	KO	48	11.9877
Klf4	Pcgf1	WT	4	0.416262		Tbx3	Pcgf1	KO	4	1.53049		Pdgfa	Pcgf1	KO	48	1.34611		Sox4	Pcgf1	KO	48	8.29068		Grhl2	Pcgf1	KO	48	5.77118
Klf4	Pcgf1	WT	4	0.735954		Tbx3	Pcgf1	KO	4	1.93662		Pdgfa	Pcgf1	WT	0	2.35421		Sox4	Pcgf1	WT	0	1.4364		Grhl2	Pcgf1	WT	0	0.879941
Klf4	Pcgf1	WT	4	0.52713		Tbx3	Pcgf1	KO	4	1.87792		Pdgfa	Pcgf1	WT	0	2.93078		Sox4	Pcgf1	WT	0	1.60045		Grhl2	Pcgf1	WT	0	1.30107
Klf4	Pcgf1	WT	4	0.603049		Tbx3	Pcgf1	KO	4	2.40116		Pdgfa	Pcgf1	WT	4	4.94936		Sox4	Pcgf1	WT	4	3.78466		Grhl2	Pcgf1	WT	4	3.08054
Klf4	Pcgf1	WT	4	0.40902		Tbx3	Pcgf1	KO	4	1.87311		Pdgfa	Pcgf1	WT	4	3.61391		Sox4	Pcgf1	WT	4	2.80957		Grhl2	Pcgf1	WT	4	1.43913
Klf4	Pcgf1	KO	8	0.434078		Tbx3	Pcgf1	WT	8	1.38808		Pdgfa	Pcgf1	WT	8	2.83456		Sox4	Pcgf1	WT	8	4.29779		Grhl2	Pcgf1	WT	8	10.3676
Klf4	Pcgf1	KO	8	0.568094		Tbx3	Pcgf1	WT	8	1.15881		Pdgfa	Pcgf1	WT	8	3.77981		Sox4	Pcgf1	WT	8	5.43431		Grhl2	Pcgf1	WT	8	4.95377
Klf4	Pcgf1	KO	8	0.631409		Tbx3	Pcgf1	WT	8	1.41085		Pdgfa	Pcgf1	WT	24	1.54396		Sox4	Pcgf1	WT	24	6.16647		Grhl2	Pcgf1	WT	24	6.79719
Klf4	Pcgf1	KO	8	0.521816		Tbx3	Pcgf1	WT	8	1.95742		Pdgfa	Pcgf1	WT	24	1.25865		Sox4	Pcgf1	WT	24	5.8122		Grhl2	Pcgf1	WT	24	21.9975
Klf4	Pcgf1	KO	8	0.535992		Tbx3	Pcgf1	WT	8	1.34694		Pdgfa	Pcgf1	WT	48	0.39692		Sox4	Pcgf1	WT	48	7.0419		Grhl2	Pcgf1	WT	48	12.1284
Klf4	Pcgf1	KO	8	0.493609		Tbx3	Pcgf1	WT	8	1.29428		Pdgfa	Pcgf1	WT	48	0.32743		Sox4	Pcgf1	WT	48	7.02901		Grhl2	Pcgf1	WT	48	3.84122
Klf4	Pcgf1	WT	8	0.451737		Tbx3	Pcgf1	KO	8	1.09903		Pdgfa	Pcgf1	KO	0	3.27342		Sox4	Pcgf1	KO	0	1.51886		Grhl2	Pcgf1	KO	0	1.21052
Klf4	Pcgf1	WT	8	0.368063		Tbx3	Pcgf1	KO	8	1.73758		Pdgfa	Pcgf1	KO	0	2.96397		Sox4	Pcgf1	KO	0	1.33021		Grhl2	Pcgf1	KO	0	1.54985
Klf4	Pcgf1	WT	8	0.417371		Tbx3	Pcgf1	KO	8	1.78146		Pdgfa	Pcgf1	KO	4	3.57824		Sox4	Pcgf1	KO	4	2.55401		Grhl2	Pcgf1	KO	4	3.05297
Klf4	Pcgf1	WT	8	0.515693		Tbx3	Pcgf1	KO	8	1.50346		Pdgfa	Pcgf1	KO	4	3.28558		Sox4	Pcgf1	KO	4	2.54645		Grhl2	Pcgf1	KO	4	1.7793
Klf4	Pcgf1	WT	8	0.341002		Tbx3	Pcgf1	KO	8	1.60319		Pdgfa	Pcgf1	KO	8	3.69239		Sox4	Pcgf1	KO	8	4.11833		Grhl2	Pcgf1	KO	8	11.5743
Klf4	Pcgf1	WT	8	0.410701		Tbx3	Pcgf1	KO	8	1.54455		Pdgfa	Pcgf1	KO	8	2.5232		Sox4	Pcgf1	KO	8	3.40573		Grhl2	Pcgf1	KO	8	3.39092
Klf4	Pcgf1	KO	24	0.464205		Tbx3	Pcgf1	WT	24	0.60578		Pdgfa	Pcgf1	KO	24	1.85968		Sox4	Pcgf1	KO	24	5.1091		Grhl2	Pcgf1	KO	24	20.6333
Klf4	Pcgf1	KO	24	0.546483		Tbx3	Pcgf1	WT	24	0.411138		Pdgfa	Pcgf1	KO	24	1.77468		Sox4	Pcgf1	KO	24	4.57511		Grhl2	Pcgf1	KO	24	5.78755
Klf4	Pcgf1	KO	24	0.423185		Tbx3	Pcgf1	WT	24	0.5932		Pdgfa	Pcgf1	KO	48	1.12542		Sox4	Pcgf1	KO	48	6.52315		Grhl2	Pcgf1	KO	48	4.75157
Klf4	Pcgf1	KO	24	0.403863		Tbx3	Pcgf1	WT	24	0.561413		Pdgfa	Pcgf1	KO	48	0.894275		Sox4	Pcgf1	KO	48	4.73777		Grhl2	Pcgf1	KO	48	9.93536
Klf4	Pcgf1	KO	24	0.354513		Tbx3	Pcgf1	WT	24	0.410987		Pdgfa	Pcgf1	WT	0	2.25237		Sox4	Pcgf1	WT	0	1.24921		Grhl2	Pcgf1	WT	0	0.949947
Klf4	Pcgf1	KO	24	0.341182		Tbx3	Pcgf1	WT	24	0.55834		Pdgfa	Pcgf1	WT	0	2.2134		Sox4	Pcgf1	WT	0	1.01722		Grhl2	Pcgf1	WT	0	0.740766
Klf4	Pcgf1	WT	24	0.301523		Tbx3	Pcgf1	KO	24	1.27247		Pdgfa	Pcgf1	WT	4	4.41884		Sox4	Pcgf1	WT	4	3.27258		Grhl2	Pcgf1	WT	4	1.76639
Klf4	Pcgf1	WT	24	0.186078		Tbx3	Pcgf1	KO	24	1.58987		Pdgfa	Pcgf1	WT	4	2.87843		Sox4	Pcgf1	WT	4	2.36		Grhl2	Pcgf1	WT	4	2.0149
Klf4	Pcgf1	WT	24	0.247479		Tbx3	Pcgf1	KO	24	1.19168		Pdgfa	Pcgf1	WT	8	2.82931		Sox4	Pcgf1	WT	8	3.60297		Grhl2	Pcgf1	WT	8	3.67904
Klf4	Pcgf1	WT	24	0.238734		Tbx3	Pcgf1	KO	24	1.1427		Pdgfa	Pcgf1	WT	8	2.63653		Sox4	Pcgf1	WT	8	3.84225		Grhl2	Pcgf1	WT	8	10
Klf4	Pcgf1	WT	24	0.188734		Tbx3	Pcgf1	KO	24	1.11823		Pdgfa	Pcgf1	WT	24	1.00652		Sox4	Pcgf1	WT	24	4.73929		Grhl2	Pcgf1	WT	24	18.7244
Klf4	Pcgf1	WT	24	0.259842		Tbx3	Pcgf1	KO	24	0.967854		Pdgfa	Pcgf1	WT	24	1.32876		Sox4	Pcgf1	WT	24	5.6165		Grhl2	Pcgf1	WT	24	7.30819
Klf4	Pcgf1	KO	48	0.367322		Tbx3	Pcgf1	WT	48	0.241384		Pdgfa	Pcgf1	WT	48	0.255469		Sox4	Pcgf1	WT	48	5.28906		Grhl2	Pcgf1	WT	48	8.81152
Klf4	Pcgf1	KO	48	0.451211		Tbx3	Pcgf1	WT	48	0.192504		Pdgfa	Pcgf1	WT	48	0.243471		Sox4	Pcgf1	WT	48	5.62138		Grhl2	Pcgf1	WT	48	3.37073
Klf4	Pcgf1	KO	48	0.32465		Tbx3	Pcgf1	WT	48	0.291871		Pdgfa	Pcgf1	KO	0	2.15017		Sox4	Pcgf1	KO	0	0.844965		Grhl2	Pcgf1	KO	0	0.924479
Klf4	Pcgf1	KO	48	0.24783		Tbx3	Pcgf1	WT	48	0.241018		Pdgfa	Pcgf1	KO	0	2.01609		Sox4	Pcgf1	KO	0	0.848168		Grhl2	Pcgf1	KO	0	0.741912
Klf4	Pcgf1	KO	48	0.269536		Tbx3	Pcgf1	WT	48	0.206348		Pdgfa	Pcgf1	KO	4	4.37341		Sox4	Pcgf1	KO	4	3.26821		Grhl2	Pcgf1	KO	4	4.71445
Klf4	Pcgf1	KO	48	0.273633		Tbx3	Pcgf1	WT	48	0.1922		Pdgfa	Pcgf1	KO	4	3.22715		Sox4	Pcgf1	KO	4	2.63265		Grhl2	Pcgf1	KO	4	1.80213
Klf4	Pcgf1	WT	48	0.0722491		Tbx3	Pcgf1	KO	48	0.888584		Pdgfa	Pcgf1	KO	8	3.04088		Sox4	Pcgf1	KO	8	3.56231		Grhl2	Pcgf1	KO	8	3.8325
Klf4	Pcgf1	WT	48	0.0550162		Tbx3	Pcgf1	KO	48	1.12796		Pdgfa	Pcgf1	KO	8	2.61206		Sox4	Pcgf1	KO	8	3.20882		Grhl2	Pcgf1	KO	8	9.0099
Klf4	Pcgf1	WT	48	0.0897696		Tbx3	Pcgf1	KO	48	0.898215		Pdgfa	Pcgf1	KO	24	1.67599		Sox4	Pcgf1	KO	24	3.84025		Grhl2	Pcgf1	KO	24	16.8321
Klf4	Pcgf1	WT	48	0.0722646		Tbx3	Pcgf1	KO	48	0.634257		Pdgfa	Pcgf1	KO	24	1.63162		Sox4	Pcgf1	KO	24	3.66377		Grhl2	Pcgf1	KO	24	5.44049
Klf4	Pcgf1	WT	48	0.0635742		Tbx3	Pcgf1	KO	48	0.68559		Pdgfa	Pcgf1	KO	48	0.890812		Sox4	Pcgf1	KO	48	4.63636		Grhl2	Pcgf1	KO	48	3.41393
Klf4	Pcgf1	WT	48	0.0580193		Tbx3	Pcgf1	KO	48	0.705371		Pdgfa	Pcgf1	KO	48	0.944336		Sox4	Pcgf1	KO	48	4.64062		Grhl2	Pcgf1	KO	48	9.70703

## Sheet: Extended Figure 2j
Antibody	Gene	Sample	Replicate	Score		Antibody	Gene	Sample	Replicate	Score		Antibody	Gene	Sample	Replicate	Score
RING1B	Pdgfa	0h	rep1	0.0697769		SUZ12	Pdgfa	0h	rep1	0.253296		MEL18	Pdgfa	0h	rep1	0.0170852
RING1B	Pdgfa	8h	rep1	0.0946597		SUZ12	Pdgfa	8h	rep1	0.459741		MEL18	Pdgfa	8h	rep1	0.0188263
RING1B	Pdgfa	24h	rep1	0.305426		SUZ12	Pdgfa	24h	rep1	1.51455		MEL18	Pdgfa	24h	rep1	0.154845
RING1B	Pdgfa	48h	rep1	0.82296		SUZ12	Pdgfa	48h	rep1	2.96677		MEL18	Pdgfa	48h	rep1	0.188012
RING1B	Sox4	0h	rep1	0.619379		SUZ12	Sox4	0h	rep1	9.87552		MEL18	Sox4	0h	rep1	0.713931
RING1B	Sox4	8h	rep1	0.0722376		SUZ12	Sox4	8h	rep1	6.83934		MEL18	Sox4	8h	rep1	0.302259
RING1B	Sox4	24h	rep1	0.162543		SUZ12	Sox4	24h	rep1	5.32897		MEL18	Sox4	24h	rep1	0.282017
RING1B	Sox4	48h	rep1	0.0473298		SUZ12	Sox4	48h	rep1	2.57372		MEL18	Sox4	48h	rep1	0.115331
RING1B	Klf4	0h	rep1	0.0642079		SUZ12	Klf4	0h	rep1	0.29914		MEL18	Klf4	0h	rep1	0.0174442
RING1B	Klf4	8h	rep1	0.153775		SUZ12	Klf4	8h	rep1	1.10106		MEL18	Klf4	8h	rep1	0.0353755
RING1B	Klf4	24h	rep1	0.632393		SUZ12	Klf4	24h	rep1	2.92593		MEL18	Klf4	24h	rep1	0.233079
RING1B	Klf4	48h	rep1	1.58985		SUZ12	Klf4	48h	rep1	6.44819		MEL18	Klf4	48h	rep1	0.403012
RING1B	Tbx3	0h	rep1	0.0847228		SUZ12	Tbx3	0h	rep1	0.167113		MEL18	Tbx3	0h	rep1	0.0127699
RING1B	Tbx3	8h	rep1	0.0702623		SUZ12	Tbx3	8h	rep1	0.295022		MEL18	Tbx3	8h	rep1	0.0260765
RING1B	Tbx3	24h	rep1	0.524456		SUZ12	Tbx3	24h	rep1	1.51455		MEL18	Tbx3	24h	rep1	0.198732
RING1B	Tbx3	48h	rep1	1.02023		SUZ12	Tbx3	48h	rep1	2.80674		MEL18	Tbx3	48h	rep1	0.22204
RING1B	Grhl2	0h	rep1	2.60069		SUZ12	Grhl2	0h	rep1	7.93865		MEL18	Grhl2	0h	rep1	0.773189
RING1B	Grhl2	8h	rep1	0.945332		SUZ12	Grhl2	8h	rep1	3.24652		MEL18	Grhl2	8h	rep1	0.22204
RING1B	Grhl2	24h	rep1	0.58192		SUZ12	Grhl2	24h	rep1	1.71581		MEL18	Grhl2	24h	rep1	0.200114
RING1B	Grhl2	48h	rep1	0.408638		SUZ12	Grhl2	48h	rep1	1.20488		MEL18	Grhl2	48h	rep1	0.0979978
RING1B	Pdgfa	0h	rep2	0.0908036		SUZ12	Pdgfa	0h	rep2	0.396078		MEL18	Pdgfa	0h	rep2	0.0274672
RING1B	Pdgfa	8h	rep2	0.142486		SUZ12	Pdgfa	8h	rep2	0.464534		MEL18	Pdgfa	8h	rep2	0.0127254
RING1B	Pdgfa	24h	rep2	0.303316		SUZ12	Pdgfa	24h	rep2	1.95052		MEL18	Pdgfa	24h	rep2	0.0729907
RING1B	Pdgfa	48h	rep2	0.706565		SUZ12	Pdgfa	48h	rep2	2.85572		MEL18	Pdgfa	48h	rep2	0.131566
RING1B	Sox4	0h	rep2	0.659248		SUZ12	Sox4	0h	rep2	7.72157		MEL18	Sox4	0h	rep2	0.482598
RING1B	Sox4	8h	rep2	0.174209		SUZ12	Sox4	8h	rep2	5.23756		MEL18	Sox4	8h	rep2	0.185423
RING1B	Sox4	24h	rep2	0.0953181		SUZ12	Sox4	24h	rep2	3.62729		MEL18	Sox4	24h	rep2	0.220507
RING1B	Sox4	48h	rep2	0.0406358		SUZ12	Sox4	48h	rep2	2.49475		MEL18	Sox4	48h	rep2	0.105031
RING1B	Klf4	0h	rep2	0.0500285		SUZ12	Klf4	0h	rep2	0.361948		MEL18	Klf4	0h	rep2	0.0195574
RING1B	Klf4	8h	rep2	0.127529		SUZ12	Klf4	8h	rep2	1.42786		MEL18	Klf4	8h	rep2	0.0534323
RING1B	Klf4	24h	rep2	0.687244		SUZ12	Klf4	24h	rep2	4.6714		MEL18	Klf4	24h	rep2	0.212253
RING1B	Klf4	48h	rep2	1.46296		SUZ12	Klf4	48h	rep2	6.12138		MEL18	Klf4	48h	rep2	0.477594
RING1B	Tbx3	0h	rep2	0.0927116		SUZ12	Tbx3	0h	rep2	0.287943		MEL18	Tbx3	0h	rep2	0.0391147
RING1B	Tbx3	8h	rep2	0.114141		SUZ12	Tbx3	8h	rep2	0.458139		MEL18	Tbx3	8h	rep2	0.0292353
RING1B	Tbx3	24h	rep2	0.663834		SUZ12	Tbx3	24h	rep2	2.52076		MEL18	Tbx3	24h	rep2	0.186062
RING1B	Tbx3	48h	rep2	1.05621		SUZ12	Tbx3	48h	rep2	3.08198		MEL18	Tbx3	48h	rep2	0.264962
RING1B	Grhl2	0h	rep2	2.42653		SUZ12	Grhl2	0h	rep2	10.6579		MEL18	Grhl2	0h	rep2	0.975258
RING1B	Grhl2	8h	rep2	1.00618		SUZ12	Grhl2	8h	rep2	3.28036		MEL18	Grhl2	8h	rep2	0.272411
RING1B	Grhl2	24h	rep2	0.677782		SUZ12	Grhl2	24h	rep2	2.10505		MEL18	Grhl2	24h	rep2	0.120229
RING1B	Grhl2	48h	rep2	0.365741		SUZ12	Grhl2	48h	rep2	1.20904		MEL18	Grhl2	48h	rep2	0.0844275

## Sheet: Extended Figure 2k
Gene	Sample	Rep	Score
Klf4	WT	rep1	0.00384363
Klf4	WT	rep2	0.00424346
Klf4	WT	rep3	0.00404851
Klf4	KO	rep1	0.00384993
Klf4	KO	rep2	0.00383832
Klf4	KO	rep3	0.00449578
Tbx3	WT	rep1	0.00129432
Tbx3	WT	rep2	0.0013697
Tbx3	WT	rep3	0.00126651
Tbx3	KO	rep1	0.00119694
Tbx3	KO	rep2	0.00125607
Tbx3	KO	rep3	0.00125809
Pdgfa	WT	rep1	0.00182592
Pdgfa	WT	rep2	0.00206855
Pdgfa	WT	rep3	0.00192588
Pdgfa	KO	rep1	0.00253281
Pdgfa	KO	rep2	0.00246876
Pdgfa	KO	rep3	0.0026664
Pou5f	WT	rep1	0.055614
Pou5f	WT	rep2	0.0512195
Pou5f	WT	rep3	0.0494433
Pou5f	KO	rep1	0.0536159
Pou5f	KO	rep2	0.0601305
Pou5f	KO	rep3	0.0586333
Sox4	WT	rep1	0.0181472
Sox4	WT	rep2	0.0204476
Sox4	WT	rep3	0.0204328
Sox4	KO	rep1	0.0192973
Sox4	KO	rep2	0.0211191
Sox4	KO	rep3	0.0191387
Grhl2	WT	rep1	0.00393719
Grhl2	WT	rep2	0.00383339
Grhl2	WT	rep3	0.0038169
Grhl2	KO	rep1	0.00321379
Grhl2	KO	rep2	0.00382057
Grhl2	KO	rep3	0.00351479

## Sheet: Figure 5c
Antibody	Gene	Sample	Replicate	Score		Antibody	Gene	Sample	Replicate	Score		Antibody	Gene	Sample	Replicate	Score		Antibody	Gene	Sample	Replicate	Score		Antibody	Gene	Sample	Replicate	Score
H2AK119ub1	CGI	WT DOX+	rep1	0.114935		H3K27me3	CGI	WT DOX+	rep1	0.295022		MEL18	CGI	WT DOX+	rep1	0.320856		RING1B	CGI	WT DOX+	rep1	0.476319		SUZ12	CGI	WT DOX+	rep1	1.47821
H2AK119ub1	Gapdh	WT DOX+	rep1	0.0611668		H3K27me3	Gapdh	WT DOX+	rep1	0.0607443		MEL18	Gapdh	WT DOX+	rep1	0.0314674		RING1B	Gapdh	WT DOX+	rep1	0.356013		SUZ12	Gapdh	WT DOX+	rep1	0.196893
H2AK119ub1	Meis2	WT DOX+	rep1	0.0986795		H3K27me3	Meis2	WT DOX+	rep1	8.93145		MEL18	Meis2	WT DOX+	rep1	0.876606		RING1B	Meis2	WT DOX+	rep1	10.0561		SUZ12	Meis2	WT DOX+	rep1	3.08602
H2AK119ub1	CGI	WT DOX+	rep2	0.100057		H3K27me3	CGI	WT DOX+	rep2	0.212995		MEL18	CGI	WT DOX+	rep2	0.176777		RING1B	CGI	WT DOX+	rep2	0.228458		SUZ12	CGI	WT DOX+	rep2	1.92201
H2AK119ub1	Gapdh	WT DOX+	rep2	0.0466782		H3K27me3	Gapdh	WT DOX+	rep2	0.0547459		MEL18	Gapdh	WT DOX+	rep2	0.0994421		RING1B	Gapdh	WT DOX+	rep2	0.0896222		SUZ12	Gapdh	WT DOX+	rep2	0.180752
H2AK119ub1	Meis2	WT DOX+	rep2	0.0801526		H3K27me3	Meis2	WT DOX+	rep2	7.72157		MEL18	Meis2	WT DOX+	rep2	2.23457		RING1B	Meis2	WT DOX+	rep2	2.65737		SUZ12	Meis2	WT DOX+	rep2	3.31336
H2AK119ub1	CGI	WT DOX-	rep1	0.11257		H3K27me3	CGI	WT DOX-	rep1	6.22854		MEL18	CGI	WT DOX+	rep3	0.176777		RING1B	CGI	WT DOX+	rep3	1.71713		SUZ12	CGI	WT DOX+	rep3	0.970309
H2AK119ub1	Gapdh	WT DOX-	rep1	0.0358693		H3K27me3	Gapdh	WT DOX-	rep1	0.0877105		MEL18	Gapdh	WT DOX+	rep3	0.122428		RING1B	Gapdh	WT DOX+	rep3	0.952638		SUZ12	Gapdh	WT DOX+	rep3	1.01994
H2AK119ub1	Meis2	WT DOX-	rep1	0.0914352		H3K27me3	Meis2	WT DOX-	rep1	10.4028		MEL18	Meis2	WT DOX+	rep3	1.61328		RING1B	Meis2	WT DOX+	rep3	19.6983		SUZ12	Meis2	WT DOX+	rep3	3.88342
H2AK119ub1	CGI	WT DOX-	rep2	0.14548		H3K27me3	CGI	WT DOX-	rep2	4.59127		MEL18	CGI	WT DOX-	rep1	1.56917		RING1B	CGI	WT DOX-	rep1	19.1597		SUZ12	CGI	WT DOX-	rep1	4.14478
H2AK119ub1	Gapdh	WT DOX-	rep2	0.0447768		H3K27me3	Gapdh	WT DOX-	rep2	0.0908036		MEL18	Gapdh	WT DOX-	rep1	0.0277763		RING1B	Gapdh	WT DOX-	rep1	0.532185		SUZ12	Gapdh	WT DOX-	rep1	0.153249
H2AK119ub1	Meis2	WT DOX-	rep2	0.0940058		H3K27me3	Meis2	WT DOX-	rep2	9.37549		MEL18	Meis2	WT DOX-	rep1	1.02811		RING1B	Meis2	WT DOX-	rep1	11.0043		SUZ12	Meis2	WT DOX-	rep1	2.36047
H2AK119ub1	CGI	PC1 KO DOX+	rep1	0.0895535		H3K27me3	CGI	PC1 KO DOX+	rep1	0.228283		MEL18	CGI	WT DOX-	rep2	3.38698		RING1B	CGI	WT DOX-	rep2	3.27161		SUZ12	CGI	WT DOX-	rep2	1.87097
H2AK119ub1	Gapdh	PC1 KO DOX+	rep1	0.0642079		H3K27me3	Gapdh	PC1 KO DOX+	rep1	0.0637643		MEL18	Gapdh	WT DOX-	rep2	0.0774817		RING1B	Gapdh	WT DOX-	rep2	0.101532		SUZ12	Gapdh	WT DOX-	rep2	0.132736
H2AK119ub1	Meis2	PC1 KO DOX+	rep1	0.075829		H3K27me3	Meis2	PC1 KO DOX+	rep1	10.4028		MEL18	Meis2	WT DOX-	rep2	3.18215		RING1B	Meis2	WT DOX-	rep2	4.31691		SUZ12	Meis2	WT DOX-	rep2	2.12241
H2AK119ub1	CGI	PC1 KO DOX+	rep2	0.0973209		H3K27me3	CGI	PC1 KO DOX+	rep2	0.229871		MEL18	CGI	WT DOX-	rep3	1.04247		RING1B	CGI	WT DOX-	rep3	14.0257		SUZ12	CGI	WT DOX-	rep3	3.39607
H2AK119ub1	Gapdh	PC1 KO DOX+	rep2	0.0611668		H3K27me3	Gapdh	PC1 KO DOX+	rep2	0.0678689		MEL18	Gapdh	WT DOX-	rep3	0.145592		RING1B	Gapdh	WT DOX-	rep3	0.846745		SUZ12	Gapdh	WT DOX-	rep3	0.304819
H2AK119ub1	Meis2	PC1 KO DOX+	rep2	0.105031		H3K27me3	Meis2	PC1 KO DOX+	rep2	8.33333		MEL18	Meis2	WT DOX-	rep3	2.02792		RING1B	Meis2	WT DOX-	rep3	19.2929		SUZ12	Meis2	WT DOX-	rep3	4.00157
H2AK119ub1	CGI	PC1 KO DOX-	rep1	0.0615923		H3K27me3	CGI	PC1 KO DOX-	rep1	3.50374		MEL18	CGI	PC1 KO DOX+	rep1	0.840896		RING1B	CGI	PC1 KO DOX+	rep1	0.0246888		SUZ12	CGI	PC1 KO DOX+	rep1	0.635088
H2AK119ub1	Gapdh	PC1 KO DOX-	rep1	0.0466782		H3K27me3	Gapdh	PC1 KO DOX-	rep1	0.0953181		MEL18	Gapdh	PC1 KO DOX+	rep1	0.0157337		RING1B	Gapdh	PC1 KO DOX+	rep1	0.392292		SUZ12	Gapdh	PC1 KO DOX+	rep1	0.264019
H2AK119ub1	Meis2	PC1 KO DOX-	rep1	0.0779609		H3K27me3	Meis2	PC1 KO DOX-	rep1	8.3913		MEL18	Meis2	PC1 KO DOX+	rep1	1.95884		RING1B	Meis2	PC1 KO DOX+	rep1	7.72749		SUZ12	Meis2	PC1 KO DOX+	rep1	3.09658
H2AK119ub1	CGI	PC1 KO DOX-	rep2	0.0551266		H3K27me3	CGI	PC1 KO DOX-	rep2	3.43163		MEL18	CGI	PC1 KO DOX+	rep2	0.204476		RING1B	CGI	PC1 KO DOX+	rep2	0.913831		SUZ12	CGI	PC1 KO DOX+	rep2	2.40903
H2AK119ub1	Gapdh	PC1 KO DOX-	rep2	0.0479905		H3K27me3	Gapdh	PC1 KO DOX-	rep2	0.137633		MEL18	Gapdh	PC1 KO DOX+	rep2	0.11344		RING1B	Gapdh	PC1 KO DOX+	rep2	0.175556		SUZ12	Gapdh	PC1 KO DOX+	rep2	0.273428
H2AK119ub1	Meis2	PC1 KO DOX-	rep2	0.0651042		H3K27me3	Meis2	PC1 KO DOX-	rep2	9.05612		MEL18	Meis2	PC1 KO DOX+	rep2	2.31338		RING1B	Meis2	PC1 KO DOX+	rep2	4.37717		SUZ12	Meis2	PC1 KO DOX+	rep2	4.33911
												MEL18	CGI	PC1 KO DOX+	rep3	0.211686		RING1B	CGI	PC1 KO DOX+	rep3	1.89212		SUZ12	CGI	PC1 KO DOX+	rep3	1.50438
												MEL18	Gapdh	PC1 KO DOX+	rep3	0.115824		RING1B	Gapdh	PC1 KO DOX+	rep3	1.22264		SUZ12	Gapdh	PC1 KO DOX+	rep3	0.245608
												MEL18	Meis2	PC1 KO DOX+	rep3	1.50525		RING1B	Meis2	PC1 KO DOX+	rep3	18.7654		SUZ12	Meis2	PC1 KO DOX+	rep3	4.18141
												MEL18	CGI	PC1 KO DOX-	rep1	0.673617		RING1B	CGI	PC1 KO DOX-	rep1	4.69134		SUZ12	CGI	PC1 KO DOX-	rep1	2.05973
												MEL18	Gapdh	PC1 KO DOX-	rep1	0.0314674		RING1B	Gapdh	PC1 KO DOX-	rep1	0.41466		SUZ12	Gapdh	PC1 KO DOX-	rep1	0.373345
												MEL18	Meis2	PC1 KO DOX-	rep1	0.972655		RING1B	Meis2	PC1 KO DOX-	rep1	8.69388		SUZ12	Meis2	PC1 KO DOX-	rep1	3.41148
												MEL18	CGI	PC1 KO DOX-	rep2	0.479632		RING1B	CGI	PC1 KO DOX-	rep2	1.36604		SUZ12	CGI	PC1 KO DOX-	rep2	1.01263
												MEL18	Gapdh	PC1 KO DOX-	rep2	0.167241		RING1B	Gapdh	PC1 KO DOX-	rep2	0.0953912		SUZ12	Gapdh	PC1 KO DOX-	rep2	0.311598
												MEL18	Meis2	PC1 KO DOX-	rep2	1.85318		RING1B	Meis2	PC1 KO DOX-	rep2	3.45815		SUZ12	Meis2	PC1 KO DOX-	rep2	3.87621
												MEL18	CGI	PC1 KO DOX-	rep3	0.408951		RING1B	CGI	PC1 KO DOX-	rep3	5.24157		SUZ12	CGI	PC1 KO DOX-	rep3	1.44051
												MEL18	Gapdh	PC1 KO DOX-	rep3	0.196146		RING1B	Gapdh	PC1 KO DOX-	rep3	1.21419		SUZ12	Gapdh	PC1 KO DOX-	rep3	0.448599
												MEL18	Meis2	PC1 KO DOX-	rep3	1.84038		RING1B	Meis2	PC1 KO DOX-	rep3	43.1115		SUZ12	Meis2	PC1 KO DOX-	rep3	3.0444

## Sheet: Extended Figure 5b.
Antibody	Gene	Sample	Replicate	Score
KDM2B	CGI	Dox+	rep1	1.48452
KDM2B	Gapdh	Dox+	rep1	0.650671
KDM2B	Meis2	Dox+	rep1	0.517632
KDM2B	Nanog	Dox+	rep1	0.183011
KDM2B	CGI	Dox-	rep1	2.36199
KDM2B	Gapdh	Dox-	rep1	0.876606
KDM2B	Meis2	Dox-	rep1	1.54756
KDM2B	Nanog	Dox-	rep1	0.241484
KDM2B	CGI	Dox+	rep2	1.09429
KDM2B	Gapdh	Dox+	rep2	0.692555
KDM2B	Meis2	Dox+	rep2	0.747425
KDM2B	Nanog	Dox+	rep2	0.219151
KDM2B	CGI	Dox-	rep2	0.632878
KDM2B	Gapdh	Dox-	rep2	1.10957
KDM2B	Meis2	Dox-	rep2	1.26576
KDM2B	Nanog	Dox-	rep2	0.301452
KDM2B	CGI	Dox+	rep3	0.602152
KDM2B	Gapdh	Dox+	rep3	0.681645
KDM2B	Meis2	Dox+	rep3	1.00084
KDM2B	Nanog	Dox+	rep3	0.157734
KDM2B	CGI	Dox-	rep3	0.926805
KDM2B	Gapdh	Dox-	rep3	0.759493
KDM2B	Meis2	Dox-	rep3	1.01619
KDM2B	Nanog	Dox-	rep3	0.163831

## Sheet: Extended Figure 5c
Antibody	Gene	Sample	Replicate	Score
TY1	CGI	Dox+	rep1	0.95095
TY1	CGI	Dox+	rep2	1.46304
TY1	CGI	Dox+	rep3	1.13028
TY1	CGI	Dox-	rep1	1.30359
TY1	CGI	Dox-	rep2	2.12
TY1	CGI	Dox-	rep3	2.7574
TY1	CGI	NC_Dox+	rep1	0.312669
TY1	CGI	NC_Dox+	rep2	0.204389
TY1	CGI	NC_Dox+	rep3	0.544218
TY1	CGI	NC_Dox-	rep1	0.254267
TY1	CGI	NC_Dox-	rep2	0.298314
TY1	CGI	NC_Dox-	rep3	0.50254
TY1	Gapdh	Dox+	rep1	0.445896
TY1	Gapdh	Dox+	rep2	0.479065
TY1	Gapdh	Dox+	rep3	1.02276
TY1	Gapdh	Dox-	rep1	0.303368
TY1	Gapdh	Dox-	rep2	0.572851
TY1	Gapdh	Dox-	rep3	0.876188
TY1	Gapdh	NC_Dox+	rep1	0.00750544
TY1	Gapdh	NC_Dox+	rep2	0.0315804
TY1	Gapdh	NC_Dox+	rep3	0.0303341
TY1	Gapdh	NC_Dox-	rep1	0.0149815
TY1	Gapdh	NC_Dox-	rep2	0.0277003
TY1	Gapdh	NC_Dox-	rep3	0.0463334
TY1	Meis2	Dox+	rep1	1.25924
TY1	Meis2	Dox+	rep2	1.45349
TY1	Meis2	Dox+	rep3	2.50975
TY1	Meis2	Dox-	rep1	1.06402
TY1	Meis2	Dox-	rep2	1.63764
TY1	Meis2	Dox-	rep3	2.18062
TY1	Meis2	NC_Dox+	rep1	0.0246113
TY1	Meis2	NC_Dox+	rep2	0.0193411
TY1	Meis2	NC_Dox+	rep3	0.0275503
TY1	Meis2	NC_Dox-	rep1	0.00793511
TY1	Meis2	NC_Dox-	rep2	0.0153749
TY1	Meis2	NC_Dox-	rep3	0.0409995
